# Supplementary material for: Hydration affects the physical and mechanical properties of baleen tissue
Source: R Soc Open Sci. 2016 Oct 26;3(10):160591. doi: 10.1098/rsos.160591 (PMC5099004; doi:10.1098/rsos.160591)
Supplement: Supplemental File 1 converted original test data Supplemental File 2 computed stress strain data Supplemental File 3 data plots [file rsos160591supp1.zip]

Archive with 4 entries (4 files):
- Werth et al Suppl File 1ConvertedData.csv
- Werth et al Suppl File 2 maxStressAndStrain.csv
- Werth et al Suppl File 3 Data Plots.R
- Werth et al Supple File 4 weights.xlsx
