# Supplementary material for: Hydration affects the physical and mechanical properties of baleen tissue
Source: R Soc Open Sci. 2016 Oct 26;3(10):160591. doi: 10.1098/rsos.160591 (PMC5099004; doi:10.1098/rsos.160591)
Supplement: Supplemental File 1 converted original test data Supplemental File 2 computed stress strain data Supplemental File 3 data plots [file rsos160591supp1.zip › Werth et al Suppl File 1ConvertedData.csv]

sample	stress	strain
caudal-central-bend-0	0	0.331689682908292
caudal-central-bend-0	0.000953897315845106	0.331689682908292
caudal-central-bend-0	-0.000228923064631823	0.331689682908292
caudal-central-bend-0	-0.00219530561263967	0.331689682908292
caudal-central-bend-0	0.00178882633658114	0.331689682908292
caudal-central-bend-0	0.000931926847226105	0.331689682908292
caudal-central-bend-0	-0.000232968908503132	0.331689682908292
caudal-central-bend-0	-0.000328942470722327	0.331689682908292
caudal-central-bend-0	0.000869702792745854	0.331689682908292
caudal-central-bend-0	0.000910570937169849	0.331689682908292
caudal-central-bend-0	0.00253039366898946	0.331689682908292
caudal-central-bend-0	-8.24020606248742e-05	0.331689682908292
caudal-central-bend-0	-3.63613816318062e-06	0.331689682908292
caudal-central-bend-0	0.00142459796171288	0.331689682908292
caudal-central-bend-0	0.00309204898214726	0.331689682908292
caudal-central-bend-0	0.00227345697653833	0.331689682908292
caudal-central-bend-0	0.00170862644413962	0.331689682908292
caudal-central-bend-0	0.00360940486557195	0.331689682908292
caudal-central-bend-0	0.004589523346762	0.331689682908292
caudal-central-bend-0	0.00309450721639825	0.331689682908292
caudal-central-bend-0	0.00512654510419518	0.331689682908292
caudal-central-bend-0	0.00711167168836753	0.331689682908292
caudal-central-bend-0	0.00821977199025463	0.331689682908292
caudal-central-bend-0	0.00798895403672099	0.331689682908292
caudal-central-bend-0	0.0111669387912289	0.331689682908292
caudal-central-bend-0	0.0127517316849704	0.331689682908292
caudal-central-bend-0	0.0124789701095281	0.331689682908292
caudal-central-bend-0	0.0131397229909321	0.331689682908292
caudal-central-bend-0	0.0172316075414918	0.331689682908292
caudal-central-bend-0	0.0172181384663243	0.331689682908292
caudal-central-bend-0	0.0160353180858474	0.331689682908292
caudal-central-bend-0	0.0201955722765151	0.331689682908292
caudal-central-bend-0	0.0211869576646892	0.331689682908292
caudal-central-bend-0	0.0229481288659459	0.331689682908292
caudal-central-bend-0	0.0251946989053629	0.331689682908292
caudal-central-bend-0	0.0280523450090272	0.331689682908292
caudal-central-bend-0	0.0283755515998305	0.331689682908292
caudal-central-bend-0	0.0291942972450799	0.331689682908292
caudal-central-bend-0	0.0343592522594483	0.331689682908292
caudal-central-bend-0	0.0340209889838573	0.331689682908292
caudal-central-bend-0	0.035890937050724	0.331689682908292
caudal-central-bend-0	0.0366887364916259	0.331689682908292
caudal-central-bend-0	0.0372710819430636	0.331689682908292
caudal-central-bend-0	0.0384026378967626	0.331689682908292
caudal-central-bend-0	0.0436147090676102	0.331689682908292
caudal-central-bend-0	0.0445447922391481	0.331689682908292
caudal-central-bend-0	0.0454859374648159	0.331689682908292
caudal-central-bend-0	0.0484986059659388	0.331689682908292
caudal-central-bend-0	0.0544154221686421	0.331689682908292
caudal-central-bend-0	0.051791564384898	0.331689682908292
caudal-central-bend-0	0.0519572903439914	0.331689682908292
caudal-central-bend-0	0.0566290621117376	0.331689682908292
caudal-central-bend-0	0.0557395910185557	0.331689682908292
caudal-central-bend-0	0.0579882607997293	0.331689682908292
caudal-central-bend-0	0.0624652687162909	0.331689682908292
caudal-central-bend-0	0.0610073309525475	0.331689682908292
caudal-central-bend-0	0.0619837108691475	0.331689682908292
caudal-central-bend-0	0.066437724052819	0.331689682908292
caudal-central-bend-0	0.0671405229825592	0.331689682908292
caudal-central-bend-0	0.0663257207547542	0.331689682908292
caudal-central-bend-0	0.0697948526283738	0.331689682908292
caudal-central-bend-0	0.0705809242433696	0.331689682908292
caudal-central-bend-0	0.0700253120894124	0.331689682908292
caudal-central-bend-0	0.0771766228050787	0.331689682908292
caudal-central-bend-0	0.0753024752547	0.331689682908292
caudal-central-bend-0	0.0758761656730451	0.331689682908292
caudal-central-bend-0	0.0766921458047623	0.331689682908292
caudal-central-bend-0	0.0806704394476366	0.331689682908292
caudal-central-bend-0	0.0786511024368033	0.331689682908292
caudal-central-bend-0	0.0813169038424564	0.331689682908292
caudal-central-bend-0	0.0740368431078898	0.331689682908292
caudal-central-bend-0	0.0708347369297934	0.331689682908292
caudal-central-bend-0	0.0740639348978654	0.331689682908292
caudal-central-bend-0	0.0786106439980877	0.331689682908292
caudal-central-bend-0	0.0770164790862638	0.331689682908292
caudal-central-bend-0	0.0804442818965375	0.331689682908292
caudal-central-bend-0	0.0854280957745297	0.331689682908292
caudal-central-bend-0	0.0839105970434111	0.331689682908292
caudal-central-bend-0	0.0857916071644078	0.331689682908292
caudal-central-bend-0	0.0884212520412845	0.331689682908292
caudal-central-bend-0	0.0873866939140759	0.331689682908292
caudal-central-bend-0	0.0868998611059354	0.331689682908292
caudal-central-bend-0	0.0881195550001783	0.331689682908292
caudal-central-bend-0	0.0905185355631624	0.331689682908292
caudal-central-bend-0	0.0914065214731505	0.331689682908292
caudal-central-bend-0	0.0923147366024965	0.331689682908292
caudal-central-bend-0	0.0901902076510028	0.331689682908292
caudal-central-bend-0	0.0918355857763908	0.331689682908292
caudal-central-bend-0	0.0943189145021149	0.331689682908292
caudal-central-bend-0	0.0961150131150221	0.331689682908292
caudal-central-bend-0	0.0955783498500837	0.331689682908292
caudal-central-bend-0	0.0982855315322964	0.331689682908292
caudal-central-bend-0	0.0997509464252203	0.331689682908292
caudal-central-bend-0	0.099522074573802	0.331689682908292
caudal-central-bend-0	0.103632344668031	0.331689682908292
caudal-central-bend-0	0.108510454473227	0.331689682908292
caudal-central-bend-0	0.10876626447498	0.331689682908292
caudal-central-bend-0	0.107548567896066	0.331689682908292
caudal-central-bend-0	0.109213970387957	0.331689682908292
caudal-central-bend-0	0.109886553521695	0.331689682908292
caudal-central-bend-0	0.112462424524329	0.331689682908292
caudal-central-bend-0	0.115048333316822	0.331689682908292
caudal-central-bend-0	0.114668177632536	0.331689682908292
caudal-central-bend-0	0.114527648574516	0.331689682908292
caudal-central-bend-0	0.121556150004056	0.331689682908292
caudal-central-bend-0	0.120170320445011	0.331689682908292
caudal-central-bend-0	0.119572201323795	0.331689682908292
caudal-central-bend-0	0.124607996613555	0.331689682908292
caudal-central-bend-0	0.122916168103464	0.331689682908292
caudal-central-bend-0	0.128445863624836	0.331689682908292
caudal-central-bend-0	0.127691185709756	0.331689682908292
caudal-central-bend-0	0.127262531112224	0.331689682908292
caudal-central-bend-0	0.128012855904152	0.331689682908292
caudal-central-bend-0	0.134577468045228	0.331689682908292
caudal-central-bend-0	0.132407717826157	0.331689682908292
caudal-central-bend-0	0.133728557817189	0.331689682908292
caudal-central-bend-0	0.1349677639458	0.331689682908292
caudal-central-bend-0	0.140118020767875	0.331689682908292
caudal-central-bend-0	0.138390957566853	0.331689682908292
caudal-central-bend-0	0.140765611853394	0.331689682908292
caudal-central-bend-0	0.140264132066174	0.331689682908292
caudal-central-bend-0	0.144715379736313	0.331689682908292
caudal-central-bend-0	0.146972499697724	0.331689682908292
caudal-central-bend-0	0.146244452653697	0.331689682908292
caudal-central-bend-0	0.144849251076569	0.331689682908292
caudal-central-bend-0	0.149924378114346	0.331689682908292
caudal-central-bend-0	0.149379213455956	0.331689682908292
caudal-central-bend-0	0.149976666805395	0.331689682908292
caudal-central-bend-0	0.151005796331966	0.331689682908292
caudal-central-bend-0	0.154067014959548	0.331689682908292
caudal-central-bend-0	0.156101101375888	0.331689682908292
caudal-central-bend-0	0.156882717441303	0.331689682908292
caudal-central-bend-0	0.157474742190104	0.331689682908292
caudal-central-bend-0	0.157299900278996	0.331689682908292
caudal-central-bend-0	0.162102009675263	0.331689682908292
caudal-central-bend-0	0.164272067173616	0.331689682908292
caudal-central-bend-0	0.163203810751882	0.331689682908292
caudal-central-bend-0	0.165157082717217	0.331689682908292
caudal-central-bend-0	0.166912415612127	0.331689682908292
caudal-central-bend-0	0.168604141695791	0.331689682908292
caudal-central-bend-0	0.170378269840079	0.331689682908292
caudal-central-bend-0	0.175110985331966	0.331689682908292
caudal-central-bend-0	0.174101675319045	0.331689682908292
caudal-central-bend-0	0.176571381329961	0.331689682908292
caudal-central-bend-0	0.18080379493854	0.331689682908292
caudal-central-bend-0	0.180678220138881	0.331689682908292
caudal-central-bend-0	0.178965599064083	0.331689682908292
caudal-central-bend-0	0.185786379699407	0.331689682908292
caudal-central-bend-0	0.186052125064591	0.331689682908292
caudal-central-bend-0	0.18823549799847	0.331689682908292
caudal-central-bend-0	0.189883283144896	0.331689682908292
caudal-central-bend-0	0.188318668257298	0.331689682908292
caudal-central-bend-0	0.191586685841252	0.331689682908292
caudal-central-bend-0	0.192695861620623	0.331689682908292
caudal-central-bend-0	0.194041693659875	0.331689682908292
caudal-central-bend-0	0.194652001525919	0.331689682908292
caudal-central-bend-0	0.200061755701123	0.331689682908292
caudal-central-bend-0	0.201544992792367	0.331689682908292
caudal-central-bend-0	0.197038895770501	0.331689682908292
caudal-central-bend-0	0.201537720516041	0.331689682908292
caudal-central-bend-0	0.204587057678076	0.331689682908292
caudal-central-bend-0	0.204390808643698	0.331689682908292
caudal-central-bend-0	0.209311783908647	0.331689682908292
caudal-central-bend-0	0.20974130913081	0.331689682908292
caudal-central-bend-0	0.209583418793391	0.331689682908292
caudal-central-bend-0	0.212789775668214	0.331689682908292
caudal-central-bend-0	0.214838969982555	0.331689682908292
caudal-central-bend-0	0.213942636318756	0.331689682908292
caudal-central-bend-0	0.214312190867834	0.331689682908292
caudal-central-bend-0	0.22030562203803	0.331689682908292
caudal-central-bend-0	0.22173406099076	0.331689682908292
caudal-central-bend-0	0.220640761307593	0.331689682908292
caudal-central-bend-0	0.224176828851341	0.331689682908292
caudal-central-bend-0	0.227313638182143	0.331689682908292
caudal-central-bend-0	0.226598701720788	0.331689682908292
caudal-central-bend-0	0.227512908796121	0.331689682908292
caudal-central-bend-0	0.229163766735361	0.331689682908292
caudal-central-bend-0	0.230913312537138	0.331689682908292
caudal-central-bend-0	0.231901522706071	0.331689682908292
caudal-central-bend-0	0.234440366555299	0.331689682908292
caudal-central-bend-0	0.235481172694563	0.331689682908292
caudal-central-bend-0	0.238192963565996	0.331689682908292
caudal-central-bend-0	0.240226793916268	0.331689682908292
caudal-central-bend-0	0.239687365137798	0.331689682908292
caudal-central-bend-0	0.239542636596264	0.331689682908292
caudal-central-bend-0	0.243142567017327	0.331689682908292
caudal-central-bend-0	0.245294136545583	0.331689682908292
caudal-central-bend-0	0.249447425739208	0.331689682908292
caudal-central-bend-0	0.248833225668931	0.331689682908292
caudal-central-bend-0	0.248687472863128	0.331689682908292
caudal-central-bend-0	0.251347999307785	0.331689682908292
caudal-central-bend-0	0.255874069482939	0.331689682908292
caudal-central-bend-0	0.254850624623075	0.331689682908292
caudal-central-bend-0	0.25617955630185	0.331689682908292
caudal-central-bend-0	0.261672531949098	0.331689682908292
caudal-central-bend-0	0.264300486789926	0.331689682908292
caudal-central-bend-0	0.265150114002956	0.331689682908292
caudal-central-bend-0	0.266603032871768	0.331689682908292
caudal-central-bend-0	0.269371311917765	0.331689682908292
caudal-central-bend-0	0.270351942531088	0.331689682908292
caudal-central-bend-0	0.273132871240834	0.331689682908292
caudal-central-bend-0	0.275830629691753	0.331689682908292
caudal-central-bend-0	0.280324589182004	0.331689682908292
caudal-central-bend-0	0.280494719477462	0.331689682908292
caudal-central-bend-0	0.280563191544	0.331689682908292
caudal-central-bend-0	0.285167720362336	0.331689682908292
caudal-central-bend-0	0.287425198816242	0.331689682908292
caudal-central-bend-0	0.288175267542101	0.331689682908292
caudal-central-bend-0	0.292349707792927	0.331689682908292
caudal-central-bend-0	0.294184216316007	0.331689682908292
caudal-central-bend-0	0.298276766638342	0.331689682908292
caudal-central-bend-0	0.30280847026699	0.331689682908292
caudal-central-bend-0	0.301797623857662	0.331689682908292
caudal-central-bend-0	0.303756017144354	0.331689682908292
caudal-central-bend-0	0.308793143977665	0.331689682908292
caudal-central-bend-0	0.310870710412322	0.331689682908292
caudal-central-bend-0	0.310743548003041	0.331689682908292
caudal-central-bend-0	0.314659054246087	0.331689682908292
caudal-central-bend-0	0.315783133070606	0.331689682908292
caudal-central-bend-0	0.321709833423527	0.331689682908292
caudal-central-bend-0	0.32368563920283	0.331689682908292
caudal-central-bend-0	0.322597102348525	0.331689682908292
caudal-central-bend-0	0.326649143018931	0.331689682908292
caudal-central-bend-0	0.33057632587467	0.331689682908292
caudal-central-bend-0	0.331021010208047	0.331689682908292
caudal-central-bend-0	0.333560622255478	0.331689682908292
caudal-central-bend-0	0.337520940060391	0.331689682908292
caudal-central-bend-0	0.338691264416757	0.331689682908292
caudal-central-bend-0	0.341984069196077	0.331689682908292
caudal-central-bend-0	0.345395944696932	0.331689682908292
caudal-central-bend-0	0.345588864872426	0.331689682908292
caudal-central-bend-0	0.346774860472144	0.331689682908292
caudal-central-bend-0	0.35490424114046	0.331689682908292
caudal-central-bend-0	0.356860944391103	0.331689682908292
caudal-central-bend-0	0.356776954720859	0.331689682908292
caudal-central-bend-0	0.362262811731419	0.331689682908292
caudal-central-bend-0	0.362091862024543	0.331689682908292
caudal-central-bend-0	0.366647891929635	0.331689682908292
caudal-central-bend-0	0.369963896294696	0.331689682908292
caudal-central-bend-0	0.36925208383937	0.331689682908292
caudal-central-bend-0	0.373690784272186	0.331689682908292
caudal-central-bend-0	0.378885442950419	0.331689682908292
caudal-central-bend-0	0.377707282972378	0.331689682908292
caudal-central-bend-0	0.38230254219906	0.331689682908292
caudal-central-bend-0	0.384957230337368	0.331689682908292
caudal-central-bend-0	0.388833199979543	0.331689682908292
caudal-central-bend-0	0.394442532048007	0.331689682908292
caudal-central-bend-0	0.394728148140052	0.331689682908292
caudal-central-bend-0	0.39712185374204	0.331689682908292
caudal-central-bend-0	0.400746878637749	0.331689682908292
caudal-central-bend-0	0.402940596640768	0.331689682908292
caudal-central-bend-0	0.409224765224368	0.331689682908292
caudal-central-bend-0	0.410520049821831	0.331689682908292
caudal-central-bend-0	0.413763689916128	0.331689682908292
caudal-central-bend-0	0.418769115770244	0.331689682908292
caudal-central-bend-0	0.422484019855758	0.331689682908292
caudal-central-bend-0	0.422175204177965	0.331689682908292
caudal-central-bend-0	0.424628163468048	0.331689682908292
caudal-central-bend-0	0.427913183838903	0.331689682908292
caudal-central-bend-0	0.434765102108073	0.331689682908292
caudal-central-bend-0	0.435401733565889	0.331689682908292
caudal-central-bend-0	0.440939981693927	0.331689682908292
caudal-central-bend-0	0.441484326940901	0.331689682908292
caudal-central-bend-0	0.447442933125873	0.331689682908292
caudal-central-bend-0	0.45103072601532	0.331689682908292
caudal-central-bend-0	0.448551699199535	0.331689682908292
caudal-central-bend-0	0.45539291390707	0.331689682908292
caudal-central-bend-0	0.460577534795449	0.331689682908292
caudal-central-bend-0	0.46613007141007	0.331689682908292
caudal-central-bend-0	0.466932275187337	0.331689682908292
caudal-central-bend-0	0.468914124125842	0.331689682908292
caudal-central-bend-0	0.47418800964546	0.331689682908292
caudal-central-bend-0	0.475889107747207	0.331689682908292
caudal-central-bend-0	0.481180815465147	0.331689682908292
caudal-central-bend-0	0.480892382646353	0.331689682908292
caudal-central-bend-0	0.48656455332786	0.331689682908292
caudal-central-bend-0	0.49064092027471	0.331689682908292
caudal-central-bend-0	0.494423323375702	0.331689682908292
caudal-central-bend-0	0.495630470032621	0.331689682908292
caudal-central-bend-0	0.498843382198781	0.331689682908292
caudal-central-bend-0	0.50592447959865	0.331689682908292
caudal-central-bend-0	0.50748397316489	0.331689682908292
caudal-central-bend-0	0.512156974049764	0.331689682908292
caudal-central-bend-0	0.512145911995632	0.331689682908292
caudal-central-bend-0	0.520513280467378	0.331689682908292
caudal-central-bend-0	0.520563213350604	0.331689682908292
caudal-central-bend-0	0.526528118760845	0.331689682908292
caudal-central-bend-0	0.527580038167452	0.331689682908292
caudal-central-bend-0	0.530156472515436	0.331689682908292
caudal-central-bend-0	0.535116164969839	0.331689682908292
caudal-central-bend-0	0.539265920451725	0.331689682908292
caudal-central-bend-0	0.542512991831331	0.331689682908292
caudal-central-bend-0	0.543642550469702	0.331689682908292
caudal-central-bend-0	0.551258006539901	0.331689682908292
caudal-central-bend-0	0.552484460578332	0.331689682908292
caudal-central-bend-0	0.557702523695167	0.331689682908292
caudal-central-bend-0	0.557272691193723	0.331689682908292
caudal-central-bend-0	0.563415408881459	0.331689682908292
caudal-central-bend-0	0.5669114276922	0.331689682908292
caudal-central-bend-0	0.575129356006767	0.331689682908292
caudal-central-bend-0	0.575776947092285	0.331689682908292
caudal-central-bend-0	0.576232949545858	0.331689682908292
caudal-central-bend-0	0.583707876558036	0.331689682908292
caudal-central-bend-0	0.588794731421721	0.331689682908292
caudal-central-bend-0	0.591091797689713	0.331689682908292
caudal-central-bend-0	0.594818736880412	0.331689682908292
caudal-central-bend-0	0.597442031318808	0.331689682908292
caudal-central-bend-0	0.601895993289267	0.331689682908292
caudal-central-bend-0	0.607183552736908	0.331689682908292
caudal-central-bend-0	0.607330483446622	0.331689682908292
caudal-central-bend-0	0.613471511098309	0.331689682908292
caudal-central-bend-0	0.615366400000182	0.331689682908292
caudal-central-bend-0	0.622347221927893	0.331689682908292
caudal-central-bend-0	0.620965386999508	0.331689682908292
caudal-central-bend-0	0.628148142628301	0.331689682908292
caudal-central-bend-0	0.630165072618098	0.331689682908292
caudal-central-bend-0	0.638401591329187	0.331689682908292
caudal-central-bend-0	0.63717406181327	0.331689682908292
caudal-central-bend-0	0.642313512647283	0.331689682908292
caudal-central-bend-0	0.64742300375136	0.331689682908292
caudal-central-bend-0	0.654052144541528	0.331689682908292
caudal-central-bend-0	0.65550808498994	0.331689682908292
caudal-central-bend-0	0.662913259605245	0.331689682908292
caudal-central-bend-0	0.664870628627666	0.331689682908292
caudal-central-bend-0	0.667067214570645	0.331689682908292
caudal-central-bend-0	0.669407248724815	0.331689682908292
caudal-central-bend-0	0.680270800438891	0.331689682908292
caudal-central-bend-0	0.681321285875518	0.331689682908292
caudal-central-bend-0	0.683675352450207	0.331689682908292
caudal-central-bend-0	0.686050826148164	0.331689682908292
caudal-central-bend-0	0.692551729051567	0.331689682908292
caudal-central-bend-0	0.698897302278228	0.331689682908292
caudal-central-bend-0	0.697520895950479	0.331689682908292
caudal-central-bend-0	0.703805115747292	0.331689682908292
caudal-central-bend-0	0.709815191211894	0.331689682908292
caudal-central-bend-0	0.714222958863718	0.331689682908292
caudal-central-bend-0	0.717920706522688	0.331689682908292
caudal-central-bend-0	0.719116535059412	0.331689682908292
caudal-central-bend-0	0.726108470254466	0.331689682908292
caudal-central-bend-0	0.731032723165082	0.331689682908292
caudal-central-bend-0	0.734083084591388	0.331689682908292
caudal-central-bend-0	0.74137241491761	0.331689682908292
caudal-central-bend-0	0.74453764758194	0.331689682908292
caudal-central-bend-0	0.749148424412331	0.331689682908292
caudal-central-bend-0	0.750389730282699	0.331689682908292
caudal-central-bend-0	0.756136057697447	0.331689682908292
caudal-central-bend-0	0.757072644947109	0.331689682908292
caudal-central-bend-0	0.764270559687119	0.331689682908292
caudal-central-bend-0	0.767936913646173	0.331689682908292
caudal-central-bend-0	0.772878527836189	0.331689682908292
caudal-central-bend-0	0.775218715630002	0.331689682908292
caudal-central-bend-0	0.781129949592426	0.331689682908292
caudal-central-bend-0	0.784253801980195	0.331689682908292
caudal-central-bend-0	0.790058768524475	0.331689682908292
caudal-central-bend-0	0.793093407494217	0.331689682908292
caudal-central-bend-0	0.79611857201945	0.331689682908292
caudal-central-bend-0	0.805385039668528	0.331689682908292
caudal-central-bend-0	0.807480121022223	0.331689682908292
caudal-central-bend-0	0.810968560277356	0.331689682908292
caudal-central-bend-0	0.811948166626411	0.331689682908292
caudal-central-bend-0	0.820609908649722	0.331689682908292
caudal-central-bend-0	0.824548614478512	0.331689682908292
caudal-central-bend-0	0.828249178864227	0.331689682908292
caudal-central-bend-0	0.830615946315881	0.331689682908292
caudal-central-bend-0	0.835981759553847	0.331689682908292
caudal-central-bend-0	0.84231959958526	0.331689682908292
caudal-central-bend-0	0.845591099667737	0.331689682908292
caudal-central-bend-0	0.852049290751026	0.331689682908292
caudal-central-bend-0	0.853098342217675	0.331689682908292
caudal-central-bend-0	0.859650355908213	0.331689682908292
caudal-central-bend-0	0.863402850492482	0.331689682908292
caudal-central-bend-0	0.870168218430732	0.331689682908292
caudal-central-bend-0	0.87315169540012	0.331689682908292
caudal-central-bend-0	0.877227447788407	0.331689682908292
caudal-central-bend-0	0.881690986629802	0.331689682908292
caudal-central-bend-0	0.888165975647142	0.331689682908292
caudal-central-bend-0	0.890690582222999	0.331689682908292
caudal-central-bend-0	0.893856378232677	0.331689682908292
caudal-central-bend-0	0.901193900192865	0.331689682908292
caudal-central-bend-0	0.903007872217304	0.331689682908292
caudal-central-bend-0	0.908156029297624	0.331689682908292
caudal-central-bend-0	0.910964254650198	0.331689682908292
caudal-central-bend-0	0.918095797065428	0.331689682908292
caudal-central-bend-0	0.923706614317087	0.331689682908292
caudal-central-bend-0	0.927892577540963	0.331689682908292
caudal-central-bend-0	0.931844906084561	0.331689682908292
caudal-central-bend-0	0.935353728198693	0.331689682908292
caudal-central-bend-0	0.94243047247541	0.331689682908292
caudal-central-bend-0	0.94774128272201	0.331689682908292
caudal-central-bend-0	0.951083559465631	0.331689682908292
caudal-central-bend-0	0.955739045431464	0.331689682908292
caudal-central-bend-0	0.958079694144197	0.331689682908292
caudal-central-bend-0	0.966878021808086	0.331689682908292
caudal-central-bend-0	0.968946011371806	0.331689682908292
caudal-central-bend-0	0.978369959652592	0.331689682908292
caudal-central-bend-0	0.980159759040233	0.331689682908292
caudal-central-bend-0	0.983970739114391	0.331689682908292
caudal-central-bend-0	0.988993321395052	0.331689682908292
caudal-central-bend-0	0.992711810405516	0.331689682908292
caudal-central-bend-0	0.997988717504735	0.331689682908292
caudal-central-bend-0	1.00211670737086	0.331689682908292
caudal-central-bend-0	1.00711911164537	0.331689682908292
caudal-central-bend-0	1.01291450131872	0.331689682908292
caudal-central-bend-0	1.01960632708229	0.331689682908292
caudal-central-bend-0	1.0204419218748	0.331689682908292
caudal-central-bend-0	1.02561957776613	0.331689682908292
caudal-central-bend-0	1.03476113638732	0.331689682908292
caudal-central-bend-0	1.03833868663406	0.331689682908292
caudal-central-bend-0	1.04107828628046	0.331689682908292
caudal-central-bend-0	1.04253407308923	0.331689682908292
caudal-central-bend-0	1.05151133972131	0.331689682908292
caudal-central-bend-0	1.05543949562811	0.331689682908292
caudal-central-bend-0	1.05764770697057	0.331689682908292
caudal-central-bend-0	1.06433963516056	0.331689682908292
caudal-central-bend-0	1.06674204700886	0.331689682908292
caudal-central-bend-0	1.0737044833929	0.331689682908292
caudal-central-bend-0	1.07788296948759	0.331689682908292
caudal-central-bend-0	1.08175141078737	0.331689682908292
caudal-central-bend-0	1.08792209088972	0.331689682908292
caudal-central-bend-0	1.09219060981386	0.331689682908292
caudal-central-bend-0	1.10059490301258	0.331689682908292
caudal-central-bend-0	1.10078193366852	0.331689682908292
caudal-central-bend-0	1.10602299151824	0.331689682908292
caudal-central-bend-0	1.10997839285465	0.331689682908292
caudal-central-bend-0	1.11894388044762	0.331689682908292
caudal-central-bend-0	1.12517007567346	0.331689682908292
caudal-central-bend-0	1.12443403936812	0.331689682908292
caudal-central-bend-0	1.13260838523794	0.331689682908292
caudal-central-bend-0	1.13909638241152	0.331689682908292
caudal-central-bend-0	1.14307861947184	0.331689682908292
caudal-central-bend-0	1.14887974502511	0.331689682908292
caudal-central-bend-0	1.1489997887977	0.331689682908292
caudal-central-bend-0	1.15636158582111	0.331689682908292
caudal-central-bend-0	1.16191289331861	0.331689682908292
caudal-central-bend-0	1.16524390315525	0.331689682908292
caudal-central-bend-0	1.16965837973805	0.331689682908292
caudal-central-bend-0	1.17415510474183	0.331689682908292
caudal-central-bend-0	1.18073098378989	0.331689682908292
caudal-central-bend-0	1.18583202471373	0.331689682908292
caudal-central-bend-0	1.19091073667646	0.331689682908292
caudal-central-bend-0	1.19338597371444	0.331689682908292
caudal-central-bend-0	1.19811602611922	0.331689682908292
caudal-central-bend-0	1.20416789156609	0.331689682908292
caudal-central-bend-0	1.20926381116858	0.331689682908292
caudal-central-bend-0	1.21459213633421	0.331689682908292
caudal-central-bend-0	1.21813332519932	0.331689682908292
caudal-central-bend-0	1.22328373566104	0.331689682908292
caudal-central-bend-0	1.23074857367014	0.331689682908292
caudal-central-bend-0	1.23493125924835	0.331689682908292
caudal-central-bend-0	1.23686148526758	0.331689682908292
caudal-central-bend-0	1.24300758302741	0.331689682908292
caudal-central-bend-0	1.24924996162874	0.331689682908292
caudal-central-bend-0	1.25771028208311	0.331689682908292
caudal-central-bend-0	1.25857660480376	0.331689682908292
caudal-central-bend-0	1.26468388294771	0.331689682908292
caudal-central-bend-0	1.26972090735459	0.331689682908292
caudal-central-bend-0	1.27531963828785	0.331689682908292
caudal-central-bend-0	1.27714641361568	0.331689682908292
caudal-central-bend-0	1.28171627108843	0.331689682908292
caudal-central-bend-0	1.28829942241282	0.331689682908292
caudal-central-bend-0	1.29269546223874	0.331689682908292
caudal-central-bend-0	1.29666868577347	0.331689682908292
caudal-central-bend-0	1.29823949745991	0.331689682908292
caudal-central-bend-0	1.30799028846966	0.331689682908292
caudal-central-bend-0	1.31419282319084	0.331689682908292
caudal-central-bend-0	1.31620345395537	0.331689682908292
caudal-central-bend-0	1.32300026680674	0.331689682908292
caudal-central-bend-0	1.32881153257629	0.331689682908292
caudal-central-bend-0	1.33533179407442	0.331689682908292
caudal-central-bend-0	1.34012985762681	0.331689682908292
caudal-central-bend-0	1.33973838382233	0.331689682908292
caudal-central-bend-0	1.35032896910811	0.331689682908292
caudal-central-bend-0	1.35225438108526	0.331689682908292
caudal-central-bend-0	1.35996463281377	0.331689682908292
caudal-central-bend-0	1.36344385369046	0.331689682908292
caudal-central-bend-0	1.36737876974145	0.331689682908292
caudal-central-bend-0	1.37203763577937	0.331689682908292
caudal-central-bend-0	1.37690903665359	0.331689682908292
caudal-central-bend-0	1.38586725197023	0.331689682908292
caudal-central-bend-0	1.38382558599828	0.331689682908292
caudal-central-bend-0	1.39301548989308	0.331689682908292
caudal-central-bend-0	1.39833951314878	0.331689682908292
caudal-central-bend-0	1.40301333344507	0.331689682908292
caudal-central-bend-0	1.40977460432623	0.331689682908292
caudal-central-bend-0	1.41098190462279	0.331689682908292
caudal-central-bend-0	1.41687480425476	0.331689682908292
caudal-central-bend-0	1.42501289116938	0.331689682908292
caudal-central-bend-0	1.42559907761183	0.331689682908292
caudal-central-bend-0	1.42991553210387	0.331689682908292
caudal-central-bend-0	1.43741365870179	0.331689682908292
caudal-central-bend-0	1.44180754757274	0.331689682908292
caudal-central-bend-0	1.44970124503223	0.331689682908292
caudal-central-bend-0	1.45115805610528	0.331689682908292
caudal-central-bend-0	1.45435140482386	0.331689682908292
caudal-central-bend-0	1.4628082427797	0.331689682908292
caudal-central-bend-0	1.47206759179209	0.331689682908292
caudal-central-bend-0	1.47320288631038	0.331689682908292
caudal-central-bend-0	1.47611794242645	0.331689682908292
caudal-central-bend-0	1.48353474244123	0.331689682908292
caudal-central-bend-0	1.48919861658214	0.331689682908292
caudal-central-bend-0	1.49671661390693	0.331689682908292
caudal-central-bend-0	1.49798280939909	0.331689682908292
caudal-central-bend-0	1.50267178880659	0.331689682908292
caudal-central-bend-0	1.50894253952824	0.331689682908292
caudal-central-bend-0	1.51349969612403	0.331689682908292
caudal-central-bend-0	1.51955494164299	0.331689682908292
caudal-central-bend-0	1.52328940917609	0.331689682908292
caudal-central-bend-0	1.52832899424365	0.331689682908292
caudal-central-bend-0	1.53530894554673	0.331689682908292
caudal-central-bend-0	1.5385762461457	0.331689682908292
caudal-central-bend-0	1.54437368434758	0.331689682908292
caudal-central-bend-0	1.54576955169649	0.331689682908292
caudal-central-bend-0	1.5528281664956	0.331689682908292
caudal-central-bend-0	1.55820596362554	0.331689682908292
caudal-central-bend-0	1.56167504428595	0.331689682908292
caudal-central-bend-0	1.5706231193863	0.331689682908292
caudal-central-bend-0	1.57255508665479	0.331689682908292
caudal-central-bend-0	1.57977645704661	0.331689682908292
caudal-central-bend-0	1.5822774031178	0.331689682908292
caudal-central-bend-0	1.5853681205564	0.331689682908292
caudal-central-bend-0	1.59559283864447	0.331689682908292
caudal-central-bend-0	1.60032135465285	0.331689682908292
caudal-central-bend-0	1.60718730534254	0.331689682908292
caudal-central-bend-0	1.60572721662382	0.331689682908292
caudal-central-bend-0	1.60952078420537	0.331689682908292
caudal-central-bend-0	1.61769072573883	0.331689682908292
caudal-central-bend-0	1.62358004044585	0.331689682908292
caudal-central-bend-0	1.62694648982627	0.331689682908292
caudal-central-bend-0	1.62978339457844	0.331689682908292
caudal-central-bend-0	1.63384071020985	0.331689682908292
caudal-central-bend-0	1.64445475114744	0.331689682908292
caudal-central-bend-0	1.6463888693709	0.331689682908292
caudal-central-bend-0	1.65035676673142	0.331689682908292
caudal-central-bend-0	1.65902777834639	0.331689682908292
caudal-central-bend-0	1.66053744145583	0.331689682908292
caudal-central-bend-0	1.66983919500906	0.331689682908292
caudal-central-bend-0	1.67239289069022	0.331689682908292
caudal-central-bend-0	1.67456617462102	0.331689682908292
caudal-central-bend-0	1.68519199459773	0.331689682908292
caudal-central-bend-0	1.68764695120314	0.331689682908292
caudal-central-bend-0	1.69276007844538	0.331689682908292
caudal-central-bend-0	1.69575666599745	0.331689682908292
caudal-central-bend-0	1.70006738460957	0.331689682908292
caudal-central-bend-0	1.7094537423916	0.331689682908292
caudal-central-bend-0	1.71321279226721	0.331689682908292
caudal-central-bend-0	1.71619544982518	0.331689682908292
caudal-central-bend-0	1.72425661449303	0.331689682908292
caudal-central-bend-0	1.7281129694744	0.331689682908292
caudal-central-bend-0	1.73539589814893	0.331689682908292
caudal-central-bend-0	1.73925163857175	0.331689682908292
caudal-central-bend-0	1.74144991455077	0.331689682908292
caudal-central-bend-0	1.7461269100663	0.331689682908292
caudal-central-bend-0	1.75363927393759	0.331689682908292
caudal-central-bend-0	1.75957529509539	0.331689682908292
caudal-central-bend-0	1.75997762610114	0.331689682908292
caudal-central-bend-0	1.76770344664657	0.331689682908292
caudal-central-bend-0	1.77185909164802	0.331689682908292
caudal-central-bend-0	1.77931860348292	0.331689682908292
caudal-central-bend-0	1.78379136070275	0.331689682908292
caudal-central-bend-0	1.78493853668659	0.331689682908292
caudal-central-bend-0	1.7950867422336	0.331689682908292
caudal-central-bend-0	1.80167747311359	0.331689682908292
caudal-central-bend-0	1.80201056385461	0.331689682908292
caudal-central-bend-0	1.80992874123019	0.331689682908292
caudal-central-bend-0	1.81296056347318	0.331689682908292
caudal-central-bend-0	1.82099489241712	0.331689682908292
caudal-central-bend-0	1.82639030689253	0.331689682908292
caudal-central-bend-0	1.82598613221108	0.331689682908292
caudal-central-bend-0	1.83636868942336	0.331689682908292
caudal-central-bend-0	1.83839714238621	0.331689682908292
caudal-central-bend-0	1.84553483038707	0.331689682908292
caudal-central-bend-0	1.85179083170321	0.331689682908292
caudal-central-bend-0	1.85448771952949	0.331689682908292
caudal-central-bend-0	1.8639740455044	0.331689682908292
caudal-central-bend-0	1.86800370600048	0.331689682908292
caudal-central-bend-0	1.87279480455583	0.331689682908292
caudal-central-bend-0	1.8748603358853	0.331689682908292
caudal-central-bend-0	1.88015352878643	0.331689682908292
caudal-central-bend-0	1.88794080518814	0.331689682908292
caudal-central-bend-0	1.89422056943537	0.331689682908292
caudal-central-bend-0	1.89687628183795	0.331689682908292
caudal-central-bend-0	1.90392752193431	0.331689682908292
caudal-central-bend-0	1.90824213275066	0.331689682908292
caudal-central-bend-0	1.91479230276552	0.331689682908292
caudal-central-bend-0	1.91977924064954	0.331689682908292
caudal-central-bend-0	1.92318594361582	0.331689682908292
caudal-central-bend-0	1.92902199658073	0.331689682908292
caudal-central-bend-0	1.9379142492783	0.331689682908292
caudal-central-bend-0	1.94154895347137	0.331689682908292
caudal-central-bend-0	1.94531988481252	0.331689682908292
caudal-central-bend-0	1.95174099752919	0.331689682908292
caudal-central-bend-0	1.95602344644742	0.331689682908292
caudal-central-bend-0	1.96185232956244	0.331689682908292
caudal-central-bend-0	1.96733378223663	0.331689682908292
caudal-central-bend-0	1.97345089331758	0.331689682908292
caudal-central-bend-0	1.97906672946417	0.331689682908292
caudal-central-bend-0	1.98593052919889	0.331689682908292
caudal-central-bend-0	1.99077468464349	0.331689682908292
caudal-central-bend-0	1.99508212560994	0.331689682908292
caudal-central-bend-0	2.00107509586122	0.331689682908292
caudal-central-bend-0	2.00439391695303	0.331689682908292
caudal-central-bend-0	2.01467281862105	0.331689682908292
caudal-central-bend-0	2.01570957891644	0.331689682908292
caudal-central-bend-0	2.02022904258705	0.331689682908292
caudal-central-bend-0	2.02777971394209	0.331689682908292
caudal-central-bend-0	2.03241123212397	0.331689682908292
caudal-central-bend-0	2.0389095743667	0.331689682908292
caudal-central-bend-0	2.04525734976154	0.331689682908292
caudal-central-bend-0	2.05028628248069	0.331689682908292
caudal-central-bend-0	2.05669899623033	0.331689682908292
caudal-central-bend-0	2.06389363332467	0.331689682908292
caudal-central-bend-0	2.06827830381718	0.331689682908292
caudal-central-bend-0	2.07152030508864	0.331689682908292
caudal-central-bend-0	2.08046581952831	0.331689682908292
caudal-central-bend-0	2.08279048971841	0.331689682908292
caudal-central-bend-0	2.09197629655613	0.331689682908292
caudal-central-bend-0	2.09339060066192	0.331689682908292
caudal-central-bend-0	2.09832960297804	0.331689682908292
caudal-central-bend-0	2.10691621521705	0.331689682908292
caudal-central-bend-0	2.11044521533733	0.331689682908292
caudal-central-bend-0	2.11668339445515	0.331689682908292
caudal-central-bend-0	2.12260097885606	0.331689682908292
caudal-central-bend-0	2.13013792506986	0.331689682908292
caudal-central-bend-0	2.13436485886459	0.331689682908292
caudal-central-bend-0	2.14135423339897	0.331689682908292
caudal-central-bend-0	2.14480846222744	0.331689682908292
caudal-central-bend-0	2.14907452291733	0.331689682908292
caudal-central-bend-0	2.15642300450522	0.331689682908292
caudal-central-bend-0	2.16290803131241	0.331689682908292
caudal-central-bend-0	2.16606870600074	0.331689682908292
caudal-central-bend-0	2.17153458985801	0.331689682908292
caudal-central-bend-0	2.18072346948854	0.331689682908292
caudal-central-bend-0	2.18506286750025	0.331689682908292
caudal-central-bend-0	2.19036343510414	0.331689682908292
caudal-central-bend-0	2.19575167972965	0.331689682908292
caudal-central-bend-0	2.20087525446745	0.331689682908292
caudal-central-bend-0	2.20684343752336	0.331689682908292
caudal-central-bend-0	2.21359968950959	0.331689682908292
caudal-central-bend-0	2.21871507013323	0.331689682908292
caudal-central-bend-0	2.2223014290527	0.331689682908292
caudal-central-bend-0	2.23264281084128	0.331689682908292
caudal-central-bend-0	2.23759656256291	0.331689682908292
caudal-central-bend-0	2.24036924594527	0.331689682908292
caudal-central-bend-0	2.24640195765027	0.331689682908292
caudal-central-bend-0	2.25377932349061	0.331689682908292
caudal-central-bend-0	2.25843685798498	0.331689682908292
caudal-central-bend-0	2.26658651908587	0.331689682908292
caudal-central-bend-0	2.27236214045877	0.331689682908292
caudal-central-bend-0	2.27707437066524	0.331689682908292
caudal-central-bend-0	2.28247859381337	0.331689682908292
caudal-central-bend-0	2.28855289064779	0.331689682908292
caudal-central-bend-0	2.2918864611451	0.331689682908292
caudal-central-bend-0	2.29851754803739	0.331689682908292
caudal-central-bend-0	2.31016793956466	0.331689682908292
caudal-central-bend-0	2.3156850366355	0.331689682908292
caudal-central-bend-0	2.31552074464638	0.331689682908292
caudal-central-bend-0	2.32391172240958	0.331689682908292
caudal-central-bend-0	2.33061225441946	0.331689682908292
caudal-central-bend-0	2.33643458224313	0.331689682908292
caudal-central-bend-0	2.3407258398341	0.331689682908292
caudal-central-bend-0	2.35247824808279	0.331689682908292
caudal-central-bend-0	2.35421150808265	0.331689682908292
caudal-central-bend-0	2.3610236848981	0.331689682908292
caudal-central-bend-0	2.37010481192729	0.331689682908292
caudal-central-bend-0	2.3716743944966	0.331689682908292
caudal-central-bend-0	2.37550616713547	0.331689682908292
caudal-central-bend-0	2.38110848299368	0.331689682908292
caudal-central-bend-0	2.39057432368316	0.331689682908292
caudal-central-bend-0	2.39536972414845	0.331689682908292
caudal-central-bend-0	2.39874774771514	0.331689682908292
caudal-central-bend-0	2.40863005425732	0.331689682908292
caudal-central-bend-0	2.41261546653688	0.331689682908292
caudal-central-bend-0	2.41824154532618	0.331689682908292
caudal-central-bend-0	2.42584138136625	0.331689682908292
caudal-central-bend-0	2.42738351365309	0.331689682908292
caudal-central-bend-0	2.43418217018015	0.331689682908292
caudal-central-bend-0	2.44524115151719	0.331689682908292
caudal-central-bend-0	2.44833729755642	0.331689682908292
caudal-central-bend-0	2.45432924354342	0.331689682908292
caudal-central-bend-0	2.46032794967461	0.331689682908292
caudal-central-bend-0	2.46943693669198	0.331689682908292
caudal-central-bend-0	2.47286555891367	0.331689682908292
caudal-central-bend-0	2.47728812718422	0.331689682908292
caudal-central-bend-0	2.48367953623702	0.331689682908292
caudal-central-bend-0	2.49157743318002	0.331689682908292
caudal-central-bend-0	2.49556120663675	0.331689682908292
caudal-central-bend-0	2.49985983893047	0.331689682908292
caudal-central-bend-0	2.50723638535939	0.331689682908292
caudal-central-bend-0	2.51282886828059	0.331689682908292
caudal-central-bend-0	2.52007267005995	0.331689682908292
caudal-central-bend-0	2.52691291171643	0.331689682908292
caudal-central-bend-0	2.53058797192179	0.331689682908292
caudal-central-bend-0	2.53687470116607	0.331689682908292
caudal-central-bend-0	2.54602220052004	0.331689682908292
caudal-central-bend-0	2.55166876459476	0.331689682908292
caudal-central-bend-0	2.55418784014356	0.331689682908292
caudal-central-bend-0	2.5625808664353	0.331689682908292
caudal-central-bend-0	2.56769030632616	0.331689682908292
caudal-central-bend-0	2.5765356477201	0.331689682908292
caudal-central-bend-0	2.58081748207977	0.331689682908292
caudal-central-bend-0	2.58356148606254	0.331689682908292
caudal-central-bend-0	2.59369371308691	0.331689682908292
caudal-central-bend-0	2.60173111482367	0.331689682908292
caudal-central-bend-0	2.60419549466037	0.331689682908292
caudal-central-bend-0	2.61106625939214	0.331689682908292
caudal-central-bend-0	2.61781575123418	0.331689682908292
caudal-central-bend-0	2.62397874935448	0.331689682908292
caudal-central-bend-0	2.63238693475744	0.331689682908292
caudal-central-bend-0	2.63578831154951	0.331689682908292
caudal-central-bend-0	2.64212850738875	0.331689682908292
caudal-central-bend-0	2.64954233703715	0.331689682908292
caudal-central-bend-0	2.65511679290718	0.331689682908292
caudal-central-bend-0	2.65992878645366	0.331689682908292
caudal-central-bend-0	2.66501200517918	0.331689682908292
caudal-central-bend-0	2.67150747948194	0.331689682908292
caudal-central-bend-0	2.68026637297139	0.331689682908292
caudal-central-bend-0	2.68638348405234	0.331689682908292
caudal-central-bend-0	2.69008906733299	0.331689682908292
caudal-central-bend-0	2.69436639492986	0.331689682908292
caudal-central-bend-0	2.70327073394583	0.331689682908292
caudal-central-bend-0	2.71238361316744	0.331689682908292
caudal-central-bend-0	2.71476851009668	0.331689682908292
caudal-central-bend-0	2.71886904968034	0.331689682908292
caudal-central-bend-0	2.72875791151386	0.331689682908292
caudal-central-bend-0	2.73730990362051	0.331689682908292
caudal-central-bend-0	2.73963354954634	0.331689682908292
caudal-central-bend-0	2.74714652797619	0.331689682908292
caudal-central-bend-0	2.75288138363111	0.331689682908292
caudal-central-bend-0	2.75893703885576	0.331689682908292
caudal-central-bend-0	2.76391742144846	0.331689682908292
caudal-central-bend-0	2.77167622330341	0.331689682908292
caudal-central-bend-0	2.77806128191775	0.331689682908292
caudal-central-bend-0	2.78334996805609	0.331689682908292
caudal-central-bend-0	2.78845551574272	0.331689682908292
caudal-central-bend-0	2.79763394787768	0.331689682908292
caudal-central-bend-0	2.80185596520389	0.331689682908292
caudal-central-bend-0	2.8071649317748	0.331689682908292
caudal-central-bend-0	2.81438333180024	0.331689682908292
caudal-central-bend-0	2.82263439506399	0.331689682908292
caudal-central-bend-0	2.82479641208781	0.331689682908292
caudal-central-bend-0	2.83169503680776	0.331689682908292
caudal-central-bend-0	2.83877311262803	0.331689682908292
caudal-central-bend-0	2.84697275782535	0.331689682908292
caudal-central-bend-0	2.85464941368575	0.331689682908292
caudal-central-bend-0	2.86048894914919	0.331689682908292
caudal-central-bend-0	2.86607159913338	0.331689682908292
caudal-central-bend-0	2.87465944048954	0.331689682908292
caudal-central-bend-0	2.87881733887236	0.331689682908292
caudal-central-bend-0	2.88573685858344	0.331689682908292
caudal-central-bend-0	2.88876294494652	0.331689682908292
caudal-central-bend-0	2.89783710697866	0.331689682908292
caudal-central-bend-0	2.90285518249654	0.331689682908292
caudal-central-bend-0	2.91157167144515	0.331689682908292
caudal-central-bend-0	2.91459366075115	0.331689682908292
caudal-central-bend-0	2.9236377094137	0.331689682908292
caudal-central-bend-0	2.92890099379812	0.331689682908292
caudal-central-bend-0	2.93780512796124	0.331689682908292
caudal-central-bend-0	2.94146379993826	0.331689682908292
caudal-central-bend-0	2.95050190786804	0.331689682908292
caudal-central-bend-0	2.95719117297094	0.331689682908292
caudal-central-bend-0	2.96561103498659	0.331689682908292
caudal-central-bend-0	2.966949953242	0.331689682908292
caudal-central-bend-0	2.97327888217425	0.331689682908292
caudal-central-bend-0	2.98241736800264	0.331689682908292
caudal-central-bend-0	2.98995349480504	0.331689682908292
caudal-central-bend-0	2.99505555999315	0.331689682908292
caudal-central-bend-0	3.00051406914765	0.331689682908292
caudal-central-bend-0	3.01073847995645	0.331689682908292
caudal-central-bend-0	3.01642744857202	0.331689682908292
caudal-central-bend-0	3.02230918372341	0.331689682908292
caudal-central-bend-0	3.02809832538472	0.331689682908292
caudal-central-bend-0	3.03473945006685	0.331689682908292
caudal-central-bend-0	3.042545777784	0.331689682908292
caudal-central-bend-0	3.04951937864861	0.331689682908292
caudal-central-bend-0	3.05310389389239	0.331689682908292
caudal-central-bend-0	3.06233046644809	0.331689682908292
caudal-central-bend-0	3.06893348849935	0.331689682908292
caudal-central-bend-0	3.07440019176803	0.331689682908292
caudal-central-bend-0	3.08051341064476	0.331689682908292
caudal-central-bend-0	3.08802843760316	0.331689682908292
caudal-central-bend-0	3.09375346032106	0.331689682908292
caudal-central-bend-0	3.1019848577108	0.331689682908292
caudal-central-bend-0	3.10729341457599	0.331689682908292
caudal-central-bend-0	3.11291908365958	0.331689682908292
caudal-central-bend-0	3.11885694849305	0.331689682908292
caudal-central-bend-0	3.12561688783066	0.331689682908292
caudal-central-bend-0	3.13416150523457	0.331689682908292
caudal-central-bend-0	3.14532004505878	0.331689682908292
caudal-central-bend-0	3.14875768080606	0.331689682908292
caudal-central-bend-0	3.15203983323696	0.331689682908292
caudal-central-bend-0	3.16273581531624	0.331689682908292
caudal-central-bend-0	3.16881113641493	0.331689682908292
caudal-central-bend-0	3.17600597836212	0.331689682908292
caudal-central-bend-0	3.18172485549439	0.331689682908292
caudal-central-bend-0	3.18728189887181	0.331689682908292
caudal-central-bend-0	3.19465311912652	0.331689682908292
caudal-central-bend-0	3.19919573116966	0.331689682908292
caudal-central-bend-0	3.2097741277106	0.331689682908292
caudal-central-bend-0	3.21396357343301	0.331689682908292
caudal-central-bend-0	3.21601947667833	0.331689682908292
caudal-central-bend-0	3.22531303611737	0.331689682908292
caudal-central-bend-0	3.23131993636274	0.331689682908292
caudal-central-bend-0	3.23938396897055	0.331689682908292
caudal-central-bend-0	3.24301478095939	0.331689682908292
caudal-central-bend-0	3.25090161584825	0.331689682908292
caudal-central-bend-0	3.25902669460663	0.331689682908292
caudal-central-bend-0	3.26654581862211	0.331689682908292
caudal-central-bend-0	3.2748521921565	0.331689682908292
caudal-central-bend-0	3.27870301611082	0.331689682908292
caudal-central-bend-0	3.28626044761006	0.331689682908292
caudal-central-bend-0	3.2896986979159	0.331689682908292
caudal-central-bend-0	3.29927638826379	0.331689682908292
caudal-central-bend-0	3.30418384324036	0.331689682908292
caudal-central-bend-0	3.31167346844483	0.331689682908292
caudal-central-bend-0	3.31817611259752	0.331689682908292
caudal-central-bend-0	3.32388351796993	0.331689682908292
caudal-central-bend-0	3.33033310523336	0.331689682908292
caudal-central-bend-0	3.33959778041995	0.331689682908292
caudal-central-bend-0	3.34692475245816	0.331689682908292
caudal-central-bend-0	3.35193668239039	0.331689682908292
caudal-central-bend-0	3.35749515973779	0.331689682908292
caudal-central-bend-0	3.36487314013669	0.331689682908292
caudal-central-bend-0	3.36848326198724	0.331689682908292
caudal-central-bend-0	3.37738432335754	0.331689682908292
caudal-central-bend-0	3.38689482196926	0.331689682908292
caudal-central-bend-0	3.39182378649553	0.331689682908292
caudal-central-bend-0	3.39671587750803	0.331689682908292
caudal-central-bend-0	3.40287191063128	0.331689682908292
caudal-central-bend-0	3.41551788703024	0.331689682908292
caudal-central-bend-0	3.4239721643254	0.331689682908292
caudal-central-bend-0	3.42642015593379	0.331689682908292
caudal-central-bend-0	3.43126738417119	0.331689682908292
caudal-central-bend-0	3.43708069846927	0.331689682908292
caudal-central-bend-0	3.444776610498	0.331689682908292
caudal-central-bend-0	3.45641020409121	0.331689682908292
caudal-central-bend-0	3.45977429766382	0.331689682908292
caudal-central-bend-0	3.46522625152699	0.331689682908292
caudal-central-bend-0	3.47144517447652	0.331689682908292
caudal-central-bend-0	3.48038413362485	0.331689682908292
caudal-central-bend-0	3.49053172461329	0.331689682908292
caudal-central-bend-0	3.49403225018682	0.331689682908292
caudal-central-bend-0	3.49963661457358	0.331689682908292
caudal-central-bend-0	3.50306093488532	0.331689682908292
caudal-central-bend-0	3.51156027980844	0.331689682908292
caudal-central-bend-0	3.52306932286627	0.331689682908292
caudal-central-bend-0	3.52810583514102	0.331689682908292
caudal-central-bend-0	3.53303049775734	0.331689682908292
caudal-central-bend-0	3.53968657669784	0.331689682908292
caudal-central-bend-0	3.54562567064844	0.331689682908292
caudal-central-bend-0	3.55364361136405	0.331689682908292
caudal-central-bend-0	3.55936842922909	0.331689682908292
caudal-central-bend-0	3.56462495346933	0.331689682908292
caudal-central-bend-0	3.57036574985701	0.331689682908292
caudal-central-bend-0	3.5770410849658	0.331689682908292
caudal-central-bend-0	3.589437960294	0.331689682908292
caudal-central-bend-0	3.59388121870282	0.331689682908292
caudal-central-bend-0	3.59916109616842	0.331689682908292
caudal-central-bend-0	3.60431642309863	0.331689682908292
caudal-central-bend-0	3.61080984887285	0.331689682908292
caudal-central-bend-0	3.61827837423334	0.331689682908292
caudal-central-bend-0	3.62578336340188	0.331689682908292
caudal-central-bend-0	3.63026185650164	0.331689682908292
caudal-central-bend-0	3.63714696093321	0.331689682908292
caudal-central-bend-0	3.64383335809613	0.331689682908292
caudal-central-bend-0	3.65034604003866	0.331689682908292
caudal-central-bend-0	3.6606185912682	0.331689682908292
caudal-central-bend-0	3.66766143239753	0.331689682908292
caudal-central-bend-0	3.67049536678332	0.331689682908292
caudal-central-bend-0	3.67843177606292	0.331689682908292
caudal-central-bend-0	3.68456384140223	0.331689682908292
caudal-central-bend-0	3.69709059344001	0.331689682908292
caudal-central-bend-0	3.70203082487328	0.331689682908292
caudal-central-bend-0	3.70662198704287	0.331689682908292
caudal-central-bend-0	3.70989963271098	0.331689682908292
caudal-central-bend-0	3.71730465368662	0.331689682908292
caudal-central-bend-0	3.72974208987996	0.331689682908292
caudal-central-bend-0	3.73292099647231	0.331689682908292
caudal-central-bend-0	3.73966598155155	0.331689682908292
caudal-central-bend-0	3.74219099783312	0.331689682908292
caudal-central-bend-0	3.75523889553212	0.331689682908292
caudal-central-bend-0	3.76026598457559	0.331689682908292
caudal-central-bend-0	3.76693968086154	0.331689682908292
caudal-central-bend-0	3.77284476923834	0.331689682908292
caudal-central-bend-0	3.78056280537532	0.331689682908292
caudal-central-bend-0	3.78433537553931	0.331689682908292
caudal-central-bend-0	3.79455835237812	0.331689682908292
caudal-central-bend-0	3.79804576736898	0.331689682908292
caudal-central-bend-0	3.80739402252012	0.331689682908292
caudal-central-bend-0	3.81248625477122	0.331689682908292
caudal-central-bend-0	3.81718803748213	0.331689682908292
caudal-central-bend-0	3.82528423198806	0.331689682908292
caudal-central-bend-0	3.83352505260909	0.331689682908292
caudal-central-bend-0	3.84239927825546	0.331689682908292
caudal-central-bend-0	3.84713015007168	0.331689682908292
caudal-central-bend-0	3.850756045592	0.331689682908292
caudal-central-bend-0	3.85872400221116	0.331689682908292
caudal-central-bend-0	3.86541736437114	0.331689682908292
caudal-central-bend-0	3.87475250893962	0.331689682908292
caudal-central-bend-0	3.88040972536277	0.331689682908292
caudal-central-bend-0	3.88330142825345	0.331689682908292
caudal-central-bend-0	3.89143490597884	0.331689682908292
caudal-central-bend-0	3.90202661795531	0.331689682908292
caudal-central-bend-0	3.90906945908467	0.331689682908292
caudal-central-bend-0	3.91650848563412	0.331689682908292
caudal-central-bend-0	3.92072435737473	0.331689682908292
caudal-central-bend-0	3.92858046433546	0.331689682908292
caudal-central-bend-0	3.934453595667	0.331689682908292
caudal-central-bend-0	3.9442721929715	0.331689682908292
caudal-central-bend-0	3.94923987468723	0.331689682908292
caudal-central-bend-0	3.95718570719812	0.331689682908292
caudal-central-bend-0	3.95911460167381	0.331689682908292
caudal-central-bend-0	3.96662163937089	0.331689682908292
caudal-central-bend-0	3.97810159332341	0.331689682908292
caudal-central-bend-0	3.98280009838864	0.331689682908292
caudal-central-bend-0	3.98965201665781	0.331689682908292
caudal-central-bend-0	3.99379168313663	0.331689682908292
caudal-central-bend-0	4.00089024424234	0.331689682908292
caudal-central-bend-0	4.00867465270408	0.331689682908292
caudal-central-bend-0	4.01435112529551	0.331689682908292
caudal-central-bend-0	4.02145009610692	0.331689682908292
caudal-central-bend-0	4.02493751109778	0.331689682908292
caudal-central-bend-0	4.03179393612974	0.331689682908292
caudal-central-bend-0	4.03966479249599	0.331689682908292
caudal-central-bend-0	4.05303185094194	0.331689682908292
caudal-central-bend-0	4.05623411075968	0.331689682908292
caudal-central-bend-0	4.06308398050031	0.331689682908292
caudal-central-bend-0	4.0705389855724	0.331689682908292
caudal-central-bend-0	4.07525469827738	0.331689682908292
caudal-central-bend-0	4.08390112754984	0.331689682908292
caudal-central-bend-0	4.09386230244091	0.331689682908292
caudal-central-bend-0	4.09775819402318	0.331689682908292
caudal-central-bend-0	4.10110180231036	0.331689682908292
caudal-central-bend-0	4.10871003731742	0.331689682908292
caudal-central-bend-0	4.11452826808402	0.331689682908292
caudal-central-bend-0	4.12175424766506	0.331689682908292
caudal-central-bend-0	4.13225049821145	0.331689682908292
caudal-central-bend-0	4.1358481240379	0.331689682908292
caudal-central-bend-0	4.14518162978353	0.331689682908292
caudal-central-bend-0	4.15238097849354	0.331689682908292
caudal-central-bend-0	4.158197980143	0.331689682908292
caudal-central-bend-0	4.16498311638168	0.331689682908292
caudal-central-bend-0	4.17277817719184	0.331689682908292
caudal-central-bend-0	4.17774995596466	0.331689682908292
caudal-central-bend-0	4.18302655578458	0.331689682908292
caudal-central-bend-0	4.19162914654625	0.331689682908292
caudal-central-bend-0	4.19724703122138	0.331689682908292
caudal-central-bend-0	4.20587625285406	0.331689682908292
caudal-central-bend-0	4.20958941569031	0.331689682908292
caudal-central-bend-0	4.21907164460815	0.331689682908292
caudal-central-bend-0	4.22643282707301	0.331689682908292
caudal-central-bend-0	4.23380425218056	0.331689682908292
caudal-central-bend-0	4.23994082428268	0.331689682908292
caudal-central-bend-0	4.24879579376075	0.331689682908292
caudal-central-bend-0	4.25176042426756	0.331689682908292
caudal-central-bend-0	4.25945428776772	0.331689682908292
caudal-central-bend-0	4.26863374416695	0.331689682908292
caudal-central-bend-0	4.27202446861062	0.331689682908292
caudal-central-bend-0	4.2766729895794	0.331689682908292
caudal-central-bend-0	4.28583114128178	0.331689682908292
caudal-central-bend-0	4.29106144435667	0.331689682908292
caudal-central-bend-0	4.30359147404011	0.331689682908292
caudal-central-bend-0	4.3053273971271	0.331689682908292
caudal-central-bend-0	4.3112722269576	0.331689682908292
caudal-central-bend-0	4.31683889841917	0.331689682908292
caudal-central-bend-0	4.32548573739733	0.331689682908292
caudal-central-bend-0	4.33282192781396	0.331689682908292
caudal-central-bend-0	4.34179489253612	0.331689682908292
caudal-central-bend-0	4.34759058948874	0.331689682908292
caudal-central-bend-0	4.35309580509403	0.331689682908292
caudal-central-bend-0	4.3574157420846	0.331689682908292
caudal-central-bend-0	4.36725810232018	0.331689682908292
caudal-central-bend-0	4.37132729941715	0.331689682908292
caudal-central-bend-0	4.38246637822019	0.331689682908292
caudal-central-bend-0	4.3851716650135	0.331689682908292
caudal-central-bend-0	4.39291879025576	0.331689682908292
caudal-central-bend-0	4.39813557304228	0.331689682908292
caudal-central-bend-0	4.40846998983379	0.331689682908292
caudal-central-bend-0	4.41826728244148	0.331689682908292
caudal-central-bend-0	4.4218009941774	0.331689682908292
caudal-central-bend-0	4.4246496779687	0.331689682908292
caudal-central-bend-0	4.43489846626715	0.331689682908292
caudal-central-bend-0	4.44589783542359	0.331689682908292
caudal-central-bend-0	4.45081430392574	0.331689682908292
caudal-central-bend-0	4.4564383341865	0.331689682908292
caudal-central-bend-0	4.46239750371683	0.331689682908292
caudal-central-bend-0	4.4687016454537	0.331689682908292
caudal-central-bend-0	4.47729850033544	0.331689682908292
caudal-central-bend-0	4.483514555345	0.331689682908292
caudal-central-bend-0	4.49203520496493	0.331689682908292
caudal-central-bend-0	4.49914892518184	0.331689682908292
caudal-central-bend-0	4.50263306252705	0.331689682908292
caudal-central-bend-0	4.50869138083882	0.331689682908292
caudal-central-bend-0	4.52063921871048	0.331689682908292
caudal-central-bend-0	4.52444989150536	0.331689682908292
caudal-central-bend-0	4.52706545274849	0.331689682908292
caudal-central-bend-0	4.53934269400979	0.331689682908292
caudal-central-bend-0	4.54116588441269	0.331689682908292
caudal-central-bend-0	4.55253112076683	0.331689682908292
caudal-central-bend-0	4.55890532217987	0.331689682908292
caudal-central-bend-0	4.56310193775218	0.331689682908292
caudal-central-bend-0	4.57289595271419	0.331689682908292
caudal-central-bend-0	4.57888994722973	0.331689682908292
caudal-central-bend-0	4.58603808272616	0.331689682908292
caudal-central-bend-0	4.59179895469354	0.331689682908292
caudal-central-bend-0	4.59739512496612	0.331689682908292
caudal-central-bend-0	4.60474196773117	0.331689682908292
caudal-central-bend-0	4.60967318563883	0.331689682908292
caudal-central-bend-0	4.62016615853957	0.331689682908292
caudal-central-bend-0	4.62803373726013	0.331689682908292
caudal-central-bend-0	4.63180057154422	0.331689682908292
caudal-central-bend-0	4.63891183352686	0.331689682908292
caudal-central-bend-0	4.64487428070285	0.331689682908292
caudal-central-bend-0	4.65106288542993	0.331689682908292
caudal-central-bend-0	4.66036935059882	0.331689682908292
caudal-central-bend-0	4.66861836533403	0.331689682908292
caudal-central-bend-0	4.67078038235785	0.331689682908292
caudal-central-bend-0	4.67784780582968	0.331689682908292
caudal-central-bend-0	4.68570514190755	0.331689682908292
caudal-central-bend-0	4.69473300719462	0.331689682908292
caudal-central-bend-0	4.70018414164641	0.331689682908292
caudal-central-bend-0	4.70656694687933	0.331689682908292
caudal-central-bend-0	4.71211108452693	0.331689682908292
caudal-central-bend-0	4.71760073131528	0.331689682908292
caudal-central-bend-0	4.72586408575029	0.331689682908292
caudal-central-bend-0	4.73762919487593	0.331689682908292
caudal-central-bend-0	4.74434386173275	0.331689682908292
caudal-central-bend-0	4.74863593873514	0.331689682908292
caudal-central-bend-0	4.75465287677036	0.331689682908292
caudal-central-bend-0	4.76157977118418	0.331689682908292
caudal-central-bend-0	4.77077397698892	0.331689682908292
caudal-central-bend-0	4.77709368754275	0.331689682908292
caudal-central-bend-0	4.78319666377675	0.331689682908292
caudal-central-bend-0	4.79217823231878	0.331689682908292
caudal-central-bend-0	4.7982533485646	0.331689682908292
caudal-central-bend-0	4.80360451482349	0.331689682908292
caudal-central-bend-0	4.8108292652874	0.331689682908292
caudal-central-bend-0	4.81547696684477	0.331689682908292
caudal-central-bend-0	4.82252923120541	0.331689682908292
caudal-central-bend-0	4.83006945506487	0.331689682908292
caudal-central-bend-0	4.83850693442601	0.331689682908292
caudal-central-bend-0	4.84225738048172	0.331689682908292
caudal-central-bend-0	4.85072108100817	0.331689682908292
caudal-central-bend-0	4.85660322586532	0.331689682908292
caudal-central-bend-0	4.86178190602091	0.331689682908292
caudal-central-bend-0	4.87257396408885	0.331689682908292
caudal-central-bend-0	4.87919194039845	0.331689682908292
caudal-central-bend-0	4.88578246642559	0.331689682908292
caudal-central-bend-0	4.88987501674794	0.331689682908292
caudal-central-bend-0	4.89688262318633	0.331689682908292
caudal-central-bend-0	4.90569334444791	0.331689682908292
caudal-central-bend-0	4.91581266574247	0.331689682908292
caudal-central-bend-0	4.92142481453768	0.331689682908292
caudal-central-bend-0	4.92918914741972	0.331689682908292
caudal-central-bend-0	4.93106150250762	0.331689682908292
caudal-central-bend-0	4.9363356440933	0.331689682908292
caudal-central-bend-0	4.94586376005047	0.331689682908292
caudal-central-bend-0	4.95406893627486	0.331689682908292
caudal-central-bend-0	4.96038250124306	0.331689682908292
caudal-central-bend-0	4.96572957044484	0.331689682908292
caudal-central-bend-0	4.9720128171906	0.331689682908292
caudal-central-bend-0	4.97872789375312	0.331689682908292
caudal-central-bend-0	4.98962401707104	0.331689682908292
caudal-central-bend-0	4.99374852443863	0.331689682908292
caudal-central-bend-0	5.00113797659739	0.331689682908292
caudal-central-bend-0	5.00667187160226	0.331689682908292
caudal-central-bend-0	5.01266053994359	0.331689682908292
caudal-central-bend-0	5.02225830587121	0.331689682908292
caudal-central-bend-0	5.02959408658214	0.331689682908292
caudal-central-bend-0	5.03442451688552	0.331689682908292
caudal-central-bend-0	5.04259691665321	0.331689682908292
caudal-central-bend-0	5.04799847671425	0.331689682908292
caudal-central-bend-0	5.0541997823183	0.331689682908292
caudal-central-bend-0	5.0580686333238	0.331689682908292
caudal-central-bend-0	5.06694081044163	0.331689682908292
caudal-central-bend-0	5.07534920069746	0.331689682908292
caudal-central-bend-0	5.08144562164012	0.331689682908292
caudal-central-bend-0	5.09085410353042	0.331689682908292
caudal-central-bend-0	5.09629253710522	0.331689682908292
caudal-central-bend-0	5.10058584322472	0.331689682908292
caudal-central-bend-0	5.10822193821998	0.331689682908292
caudal-central-bend-0	5.11336292545042	0.331689682908292
caudal-central-bend-0	5.12265587033089	0.331689682908292
caudal-central-bend-0	5.13017929625632	0.331689682908292
caudal-central-bend-0	5.13625973867637	0.331689682908292
caudal-central-bend-0	5.14116309659585	0.331689682908292
caudal-central-bend-0	5.14717429875115	0.331689682908292
caudal-central-bend-0	5.15675116968763	0.331689682908292
caudal-central-bend-0	5.16381818345378	0.331689682908292
caudal-central-bend-0	5.1701866489869	0.331689682908292
caudal-central-bend-0	5.18006997979336	0.331689682908292
caudal-central-bend-0	5.18501062093232	0.331689682908292
caudal-central-bend-0	5.18943667170139	0.331689682908292
caudal-central-bend-0	5.2001123733481	0.331689682908292
caudal-central-bend-0	5.20534718318578	0.331689682908292
caudal-central-bend-0	5.21281693766338	0.331689682908292
caudal-central-bend-0	5.21990033965788	0.331689682908292
caudal-central-bend-0	5.22591359034172	0.331689682908292
caudal-central-bend-0	5.23088413999738	0.331689682908292
caudal-central-bend-0	5.24059416528916	0.331689682908292
caudal-central-bend-0	5.24419957552405	0.331689682908292
caudal-central-bend-0	5.2519544851748	0.331689682908292
caudal-central-bend-0	5.2610466742581	0.331689682908292
caudal-central-bend-0	5.26570297963538	0.331689682908292
caudal-central-bend-0	5.27376271033323	0.331689682908292
caudal-central-bend-0	5.28236038462638	0.331689682908292
caudal-central-bend-0	5.28786109346886	0.331689682908292
caudal-central-bend-0	5.29420415724808	0.331689682908292
caudal-central-bend-0	5.29986260278834	0.331689682908292
caudal-central-bend-0	5.30754171688299	0.331689682908292
caudal-central-bend-0	5.31543223912324	0.331689682908292
caudal-central-bend-0	5.31941212037573	0.331689682908292
caudal-central-bend-0	5.32529262641004	0.331689682908292
caudal-central-bend-0	5.33591137896327	0.331689682908292
caudal-central-bend-0	5.34042469704824	0.331689682908292
caudal-central-bend-0	5.35058580832508	0.331689682908292
caudal-central-bend-0	5.35643722525405	0.331689682908292
caudal-central-bend-0	5.36174946947064	0.331689682908292
caudal-central-bend-0	5.36609726644938	0.331689682908292
caudal-central-bend-0	5.37835566124808	0.331689682908292
caudal-central-bend-0	5.3853690035664	0.331689682908292
caudal-central-bend-0	5.38983602490633	0.331689682908292
caudal-central-bend-0	5.39536254520844	0.331689682908292
caudal-central-bend-0	5.40013233906695	0.331689682908292
caudal-central-bend-0	5.41120094848814	0.331689682908292
caudal-central-bend-0	5.41603096908582	0.331689682908292
caudal-central-bend-0	5.42246334870946	0.331689682908292
caudal-central-bend-0	5.43432432897091	0.331689682908292
caudal-central-bend-0	5.43722463568147	0.331689682908292
caudal-central-bend-0	5.44333129926685	0.331689682908292
caudal-central-bend-0	5.45026433926632	0.331689682908292
caudal-central-bend-0	5.46051107903623	0.331689682908292
caudal-central-bend-0	5.46475317194217	0.331689682908292
caudal-central-bend-0	5.46958933812545	0.331689682908292
caudal-central-bend-0	5.47762899324361	0.331689682908292
caudal-central-bend-0	5.48657860474035	0.331689682908292
caudal-central-bend-0	5.49339037185009	0.331689682908292
caudal-central-bend-0	5.49890623980381	0.331689682908292
caudal-central-bend-0	5.50535705618434	0.331689682908292
caudal-central-bend-0	5.51239907790226	0.331689682908292
caudal-central-bend-0	5.52085253578602	0.331689682908292
caudal-central-bend-0	5.53095915620362	0.331689682908292
caudal-central-bend-0	5.5354487113575	0.331689682908292
caudal-central-bend-0	5.53987435242086	0.331689682908292
caudal-central-bend-0	5.54736705041814	0.331689682908292
caudal-central-bend-0	5.55522889325878	0.331689682908292
caudal-central-bend-0	5.56347872740541	0.331689682908292
caudal-central-bend-0	5.57387787769888	0.331689682908292
caudal-central-bend-0	5.57700802931192	0.331689682908292
caudal-central-bend-0	5.58077732183023	0.331689682908292
caudal-central-bend-0	5.58615675778302	0.331689682908292
caudal-central-bend-0	5.59609826680007	0.331689682908292
caudal-central-bend-0	5.59979545111371	0.331689682908292
caudal-central-bend-0	5.61449774046369	0.331689682908292
caudal-central-bend-0	5.61512909696052	0.331689682908292
caudal-central-bend-0	5.62150862454776	0.331689682908292
caudal-central-bend-0	5.62882842673605	0.331689682908292
caudal-central-bend-0	5.63720281141805	0.331689682908292
caudal-central-bend-0	5.64371877100624	0.331689682908292
caudal-central-bend-0	5.65087592002827	0.331689682908292
caudal-central-bend-0	5.6566871857978	0.331689682908292
caudal-central-bend-0	5.66544259678874	0.331689682908292
caudal-central-bend-0	5.67129893018622	0.331689682908292
caudal-central-bend-0	5.6778919144476	0.331689682908292
caudal-central-bend-0	5.68644820846418	0.331689682908292
caudal-central-bend-0	5.69160435480583	0.331689682908292
caudal-central-bend-0	5.69873774089674	0.331689682908292
caudal-central-bend-0	5.70711581293012	0.331689682908292
caudal-central-bend-0	5.71375960069936	0.331689682908292
caudal-central-bend-0	5.71944590622783	0.331689682908292
caudal-central-bend-0	5.72395184961005	0.331689682908292
caudal-central-bend-0	5.73371595605534	0.331689682908292
caudal-central-bend-0	5.74025199122323	0.331689682908292
caudal-central-bend-0	5.74747919992142	0.331689682908292
caudal-central-bend-0	5.75529474601699	0.331689682908292
caudal-central-bend-0	5.76021490187052	0.331689682908292
caudal-central-bend-0	5.76454262326955	0.331689682908292
caudal-central-bend-0	5.77212094975993	0.331689682908292
caudal-central-bend-0	5.78363654810909	0.331689682908292
caudal-central-bend-0	5.78925402307851	0.331689682908292
caudal-central-bend-0	5.79523982347989	0.331689682908292
caudal-central-bend-0	5.79877312551011	0.331689682908292
caudal-central-bend-0	5.81119827053216	0.331689682908292
caudal-central-bend-0	5.81532523613402	0.331689682908292
caudal-central-bend-0	5.82323911159965	0.331689682908292
caudal-central-bend-0	5.83119354793044	0.331689682908292
caudal-central-bend-0	5.83594162738641	0.331689682908292
caudal-central-bend-0	5.84128869658818	0.331689682908292
caudal-central-bend-0	5.84647925820934	0.331689682908292
caudal-central-bend-0	5.85645968926871	0.331689682908292
caudal-central-bend-0	5.86387167524142	0.331689682908292
caudal-central-bend-0	5.86764096775976	0.331689682908292
caudal-central-bend-0	5.87257751184161	0.331689682908292
caudal-central-bend-0	5.88204130400256	0.331689682908292
caudal-central-bend-0	5.88991953507157	0.331689682908292
caudal-central-bend-0	5.89586272607926	0.331689682908292
caudal-central-bend-0	5.90242907946958	0.331689682908292
caudal-central-bend-0	5.90925600569053	0.331689682908292
caudal-central-bend-0	5.91425400562868	0.331689682908292
caudal-central-bend-0	5.92461833093694	0.331689682908292
caudal-central-bend-0	5.92846137048278	0.331689682908292
caudal-central-bend-0	5.93667392140993	0.331689682908292
caudal-central-bend-0	5.94256999626115	0.331689682908292
caudal-central-bend-0	5.94585583604341	0.331689682908292
caudal-central-bend-0	5.95707972392814	0.331689682908292
caudal-central-bend-0	5.96376120462256	0.331689682908292
caudal-central-bend-0	5.97226546601417	0.331689682908292
caudal-central-bend-0	5.97577459540758	0.331689682908292
caudal-central-bend-0	5.98269288600151	0.331689682908292
caudal-central-bend-0	5.98974556006786	0.331689682908292
caudal-central-bend-0	5.99979564109768	0.331689682908292
caudal-central-bend-0	6.00682578135005	0.331689682908292
caudal-central-bend-0	6.01278781882033	0.331689682908292
caudal-central-bend-0	6.0179935395527	0.331689682908292
caudal-central-bend-0	6.0290723916166	0.331689682908292
caudal-central-bend-0	6.03360496586989	0.331689682908292
caudal-central-bend-0	6.04057405997169	0.331689682908292
caudal-central-bend-0	6.04748415645148	0.331689682908292
caudal-central-bend-0	6.05350478183806	0.331689682908292
caudal-central-bend-0	6.05959751542937	0.331689682908292
caudal-central-bend-0	6.06888718266418	0.331689682908292
caudal-central-bend-0	6.07689037397428	0.331689682908292
caudal-central-bend-0	6.08286101526444	0.331689682908292
caudal-central-bend-0	6.08737023629233	0.331689682908292
caudal-central-bend-0	6.09504156597853	0.331689682908292
caudal-central-bend-0	6.10578978553565	0.331689682908292
caudal-central-bend-0	6.11117536707405	0.331689682908292
caudal-central-bend-0	6.11494547900379	0.331689682908292
caudal-central-bend-0	6.12174454523657	0.331689682908292
caudal-central-bend-0	6.12817979280019	0.331689682908292
caudal-central-bend-0	6.13585644866059	0.331689682908292
caudal-central-bend-0	6.14372812443824	0.331689682908292
caudal-central-bend-0	6.152788766182	0.331689682908292
caudal-central-bend-0	6.15882741861977	0.331689682908292
caudal-central-bend-0	6.16388564529709	0.331689682908292
caudal-central-bend-0	6.17147462413586	0.331689682908292
caudal-central-bend-0	6.17757841978129	0.331689682908292
caudal-central-bend-0	6.1859097853639	0.331689682908292
caudal-central-bend-0	6.19416084862765	0.331689682908292
caudal-central-bend-0	6.19885238869584	0.331689682908292
caudal-central-bend-0	6.20637294668129	0.331689682908292
caudal-central-bend-0	6.21492637275792	0.331689682908292
caudal-central-bend-0	6.2193430002957	0.331689682908292
caudal-central-bend-0	6.22819428242239	0.331689682908292
caudal-central-bend-0	6.23370236596766	0.331689682908292
caudal-central-bend-0	6.23895889020788	0.331689682908292
caudal-central-bend-0	6.24628237974755	0.331689682908292
caudal-central-bend-0	6.25551141053749	0.331689682908292
caudal-central-bend-0	6.26501658297501	0.331689682908292
caudal-central-bend-0	6.26675127694484	0.331689682908292
caudal-central-bend-0	6.27821771060901	0.331689682908292
caudal-central-bend-0	6.28194439373364	0.331689682908292
caudal-central-bend-0	6.28938423969452	0.331689682908292
caudal-central-bend-0	6.2963570211477	0.331689682908292
caudal-central-bend-0	6.30329620673278	0.331689682908292
caudal-central-bend-0	6.31170418728288	0.331689682908292
caudal-central-bend-0	6.3193710102063	0.331689682908292
caudal-central-bend-0	6.32519456714709	0.331689682908292
caudal-central-bend-0	6.32981317959915	0.331689682908292
caudal-central-bend-0	6.33622507393738	0.331689682908292
caudal-central-bend-0	6.34118292271611	0.331689682908292
caudal-central-bend-0	6.34784473753653	0.331689682908292
caudal-central-bend-0	6.35881296905911	0.331689682908292
caudal-central-bend-0	6.36609589773365	0.331689682908292
caudal-central-bend-0	6.37077514663057	0.331689682908292
caudal-central-bend-0	6.3767109629355	0.331689682908292
caudal-central-bend-0	6.38545080510952	0.331689682908292
caudal-central-bend-0	6.39288614430761	0.331689682908292
caudal-central-bend-0	6.40020922414155	0.331689682908292
caudal-central-bend-0	6.4051400323435	0.331689682908292
caudal-central-bend-0	6.41275850999331	0.331689682908292
caudal-central-bend-0	6.41775610022577	0.331689682908292
caudal-central-bend-0	6.42650126857396	0.331689682908292
caudal-central-bend-0	6.43580445609717	0.331689682908292
caudal-central-bend-0	6.44293825189379	0.331689682908292
caudal-central-bend-0	6.4449109848803	0.331689682908292
caudal-central-bend-0	6.45242293904588	0.331689682908292
caudal-central-bend-0	6.45959196953344	0.331689682908292
caudal-central-bend-0	6.46948841092256	0.331689682908292
caudal-central-bend-0	6.47600027345366	0.331689682908292
caudal-central-bend-0	6.48308859191665	0.331689682908292
caudal-central-bend-0	6.48847949962927	0.331689682908292
caudal-central-bend-0	6.49358033570025	0.331689682908292
caudal-central-bend-0	6.50272742534851	0.331689682908292
caudal-central-bend-0	6.51028280831918	0.331689682908292
caudal-central-bend-0	6.51535291646203	0.331689682908292
caudal-central-bend-0	6.51901199814478	0.331689682908292
caudal-central-bend-0	6.52700617592927	0.331689682908292
caudal-central-bend-0	6.53581075160522	0.331689682908292
caudal-central-bend-0	6.54313956731909	0.331689682908292
caudal-central-bend-0	6.55133941736928	0.331689682908292
caudal-central-bend-0	6.5567303250819	0.331689682908292
caudal-central-bend-0	6.56346793545837	0.331689682908292
caudal-central-bend-0	6.57229914200538	0.331689682908292
caudal-central-bend-0	6.57812310865188	0.331689682908292
caudal-central-bend-0	6.58882462175826	0.331689682908292
caudal-central-bend-0	6.59075843270244	0.331689682908292
caudal-central-bend-0	6.59954825897285	0.331689682908292
caudal-central-bend-0	6.60553242055141	0.331689682908292
caudal-central-bend-0	6.6099166813382	0.331689682908292
caudal-central-bend-0	6.62066572030675	0.331689682908292
caudal-central-bend-0	6.62666790893647	0.331689682908292
caudal-central-bend-0	6.63125251581473	0.331689682908292
caudal-central-bend-0	6.63567856658379	0.331689682908292
caudal-central-bend-0	6.64229818171623	0.331689682908292
caudal-central-bend-0	6.65461106737418	0.331689682908292
caudal-central-bend-0	6.66233483939105	0.331689682908292
caudal-central-bend-0	6.66641018207363	0.331689682908292
caudal-central-bend-0	6.67134754556691	0.331689682908292
caudal-central-bend-0	6.67916514019105	0.331689682908292
caudal-central-bend-0	6.68515790558949	0.331689682908292
caudal-central-bend-0	6.69446764840401	0.331689682908292
caudal-central-bend-0	6.7013105531476	0.331689682908292
caudal-central-bend-0	6.70790927328891	0.331689682908292
caudal-central-bend-0	6.71166053875606	0.331689682908292
caudal-central-bend-0	6.7209366857025	0.331689682908292
caudal-central-bend-0	6.73132723217609	0.331689682908292
caudal-central-bend-0	6.73779648531352	0.331689682908292
caudal-central-bend-0	6.74040221361966	0.331689682908292
caudal-central-bend-0	6.74499993108058	0.331689682908292
caudal-central-bend-0	6.75535852050892	0.331689682908292
caudal-central-bend-0	6.76243864485773	0.331689682908292
caudal-central-bend-0	6.77122765171677	0.331689682908292
caudal-central-bend-0	6.77265055964243	0.331689682908292
caudal-central-bend-0	6.78204347271579	0.331689682908292
caudal-central-bend-0	6.78928584052518	0.331689682908292
caudal-central-bend-0	6.79591078183182	0.331689682908292
caudal-central-bend-0	6.80684582719204	0.331689682908292
caudal-central-bend-0	6.81268003648125	0.331689682908292
caudal-central-bend-0	6.81875269449285	0.331689682908292
caudal-central-bend-0	6.82287966009469	0.331689682908292
caudal-central-bend-0	6.83383109368325	0.331689682908292
caudal-central-bend-0	6.84084361659016	0.331689682908292
caudal-central-bend-0	6.84600754734025	0.331689682908292
caudal-central-bend-0	6.84875995029003	0.331689682908292
caudal-central-bend-0	6.85882805837104	0.331689682908292
caudal-central-bend-0	6.8650113369239	0.331689682908292
caudal-central-bend-0	6.87229754324412	0.331689682908292
caudal-central-bend-0	6.87943953315491	0.331689682908292
caudal-central-bend-0	6.88323750507282	0.331689682908292
caudal-central-bend-0	6.89083918478855	0.331689682908292
caudal-central-bend-0	6.89757966310503	0.331689682908292
caudal-central-bend-0	6.90518052340936	0.331689682908292
caudal-central-bend-0	6.91486678577002	0.331689682908292
caudal-central-bend-0	6.91834846488096	0.331689682908292
caudal-central-bend-0	6.92425969884339	0.331689682908292
caudal-central-bend-0	6.93004638227043	0.331689682908292
caudal-central-bend-0	6.93886488794045	0.331689682908292
caudal-central-bend-0	6.94526449110742	0.331689682908292
caudal-central-bend-0	6.95417968732466	0.331689682908292
caudal-central-bend-0	6.95828084146689	0.331689682908292
caudal-central-bend-0	6.96539579080092	0.331689682908292
caudal-central-bend-0	6.97656109076932	0.331689682908292
caudal-central-bend-0	6.9806843690198	0.331689682908292
caudal-central-bend-0	6.98512803713432	0.331689682908292
caudal-central-bend-0	6.992601888669	0.331689682908292
caudal-central-bend-0	6.99895478538521	0.331689682908292
caudal-central-bend-0	7.00819692675785	0.331689682908292
caudal-central-bend-0	7.01061255161525	0.331689682908292
caudal-central-bend-0	7.01851905237813	0.331689682908292
caudal-central-bend-0	7.02767433614054	0.331689682908292
caudal-central-bend-0	7.03293905449494	0.331689682908292
caudal-central-bend-0	7.04162071845834	0.331689682908292
caudal-central-bend-0	7.0490445858966	0.331689682908292
caudal-central-bend-0	7.05801877973587	0.331689682908292
caudal-central-bend-0	7.06028035524686	0.331689682908292
caudal-central-bend-0	7.07214133550831	0.331689682908292
caudal-central-bend-0	7.07589505920971	0.331689682908292
caudal-central-bend-0	7.08431369210823	0.331689682908292
caudal-central-bend-0	7.08968165630117	0.331689682908292
caudal-central-bend-0	7.09712682843625	0.331689682908292
caudal-central-bend-0	7.10355511100283	0.331689682908292
caudal-central-bend-0	7.10974658366987	0.331689682908292
caudal-central-bend-0	7.11577581287636	0.331689682908292
caudal-central-bend-0	7.12512775537885	0.331689682908292
caudal-central-bend-0	7.13169124082924	0.331689682908292
caudal-central-bend-0	7.13993697791876	0.331689682908292
caudal-central-bend-0	7.14456747183638	0.331689682908292
caudal-central-bend-0	7.14992314485806	0.331689682908292
caudal-central-bend-0	7.16030836515746	0.331689682908292
caudal-central-bend-0	7.16597131746052	0.331689682908292
caudal-central-bend-0	7.16831565352462	0.331689682908292
caudal-central-bend-0	7.1773865379111	0.331689682908292
caudal-central-bend-0	7.18259225864347	0.331689682908292
caudal-central-bend-0	7.19024801951274	0.331689682908292
caudal-central-bend-0	7.19665909443956	0.331689682908292
caudal-central-bend-0	7.20451806934025	0.331689682908292
caudal-central-bend-0	7.21111515065872	0.331689682908292
caudal-central-bend-0	7.21738037035331	0.331689682908292
caudal-central-bend-0	7.22352841421526	0.331689682908292
caudal-central-bend-0	7.23331300594596	0.331689682908292
caudal-central-bend-0	7.23877929950893	0.331689682908292
caudal-central-bend-0	7.24374575210753	0.331689682908292
caudal-central-bend-0	7.25194396333487	0.331689682908292
caudal-central-bend-0	7.25807152191139	0.331689682908292
caudal-central-bend-0	7.26349110902362	0.331689682908292
caudal-central-bend-0	7.27093218410161	0.331689682908292
caudal-central-bend-0	7.27699664799904	0.331689682908292
caudal-central-bend-0	7.28440412720893	0.331689682908292
caudal-central-bend-0	7.28940417567563	0.331689682908292
caudal-central-bend-0	7.29980906184903	0.331689682908292
caudal-central-bend-0	7.30584156870117	0.331689682908292
caudal-central-bend-0	7.31277624752345	0.331689682908292
caudal-central-bend-0	7.31949542114307	0.331689682908292
caudal-central-bend-0	7.32353184178334	0.331689682908292
caudal-central-bend-0	7.33400965557287	0.331689682908292
caudal-central-bend-0	7.3401675323718	0.331689682908292
caudal-central-bend-0	7.3456059659466	0.331689682908292
caudal-central-bend-0	7.3517318857003	0.331689682908292
caudal-central-bend-0	7.35835272994985	0.331689682908292
caudal-central-bend-0	7.36447537205787	0.331689682908292
caudal-central-bend-0	7.37146659026794	0.331689682908292
caudal-central-bend-0	7.38132329020336	0.331689682908292
caudal-central-bend-0	7.38453292472383	0.331689682908292
caudal-central-bend-0	7.3926016689473	0.331689682908292
caudal-central-bend-0	7.3962496885759	0.331689682908292
caudal-central-bend-0	7.40477730319289	0.331689682908292
caudal-central-bend-0	7.41448323142756	0.331689682908292
caudal-central-bend-0	7.41734953256431	0.331689682908292
caudal-central-bend-0	7.42344185644988	0.331689682908292
caudal-central-bend-0	7.43169332941936	0.331689682908292
caudal-central-bend-0	7.44002756294192	0.331689682908292
caudal-central-bend-0	7.4454225677116	0.331689682908292
caudal-central-bend-0	7.4533913437422	0.331689682908292
caudal-central-bend-0	7.45878634851188	0.331689682908292
caudal-central-bend-0	7.46339307949841	0.331689682908292
caudal-central-bend-0	7.47205016111929	0.331689682908292
caudal-central-bend-0	7.47842682076659	0.331689682908292
caudal-central-bend-0	7.48496490446302	0.331689682908292
caudal-central-bend-0	7.49168899455115	0.331689682908292
caudal-central-bend-0	7.49625393555541	0.331689682908292
caudal-central-bend-0	7.50459882142639	0.331689682908292
caudal-central-bend-0	7.51209889412644	0.331689682908292
caudal-central-bend-0	7.51959159212372	0.331689682908292
caudal-central-bend-0	7.5255388801885	0.331689682908292
caudal-central-bend-0	7.53132720243835	0.331689682908292
caudal-central-bend-0	7.5378071079242	0.331689682908292
caudal-central-bend-0	7.54628473844474	0.331689682908292
caudal-central-bend-0	7.55319975139303	0.331689682908292
caudal-central-bend-0	7.55451326789451	0.331689682908292
caudal-central-bend-0	7.56297041312965	0.331689682908292
caudal-central-bend-0	7.57042541820175	0.331689682908292
caudal-central-bend-0	7.5779451567758	0.331689682908292
caudal-central-bend-0	7.58732168162081	0.331689682908292
caudal-central-bend-0	7.59272733873894	0.331689682908292
caudal-central-bend-0	7.59864348916987	0.331689682908292
caudal-central-bend-0	7.60238246346575	0.331689682908292
caudal-central-bend-0	7.6112542308779	0.331689682908292
caudal-central-bend-0	7.62105930789403	0.331689682908292
caudal-central-bend-0	7.62528992904015	0.331689682908292
caudal-central-bend-0	7.6334414338167	0.331689682908292
caudal-central-bend-0	7.63721564280353	0.331689682908292
caudal-central-bend-0	7.64643975712498	0.331689682908292
caudal-central-bend-0	7.65196422889857	0.331689682908292
caudal-central-bend-0	7.65809670394361	0.331689682908292
caudal-central-bend-0	7.66387683207931	0.331689682908292
caudal-central-bend-0	7.67064598979534	0.331689682908292
caudal-central-bend-0	7.67644086733656	0.331689682908292
caudal-central-bend-0	7.6830215604267	0.331689682908292
caudal-central-bend-0	7.68975138639473	0.331689682908292
caudal-central-bend-0	7.69780783944694	0.331689682908292
caudal-central-bend-0	7.7022678957898	0.331689682908292
caudal-central-bend-0	7.71039481822386	0.331689682908292
caudal-central-bend-0	7.71770314865232	0.331689682908292
caudal-central-bend-0	7.72363322907734	0.331689682908292
caudal-central-bend-0	7.73366528305598	0.331689682908292
caudal-central-bend-0	7.73798276181229	0.331689682908292
caudal-central-bend-0	7.74438072615642	0.331689682908292
caudal-central-bend-0	7.74960611276279	0.331689682908292
caudal-central-bend-0	7.75673663091376	0.331689682908292
caudal-central-bend-0	7.76630162038471	0.331689682908292
caudal-central-bend-0	7.77232593312268	0.331689682908292
caudal-central-bend-0	7.77722765221932	0.331689682908292
caudal-central-bend-0	7.78441716799232	0.331689682908292
caudal-central-bend-0	7.79070942826365	0.331689682908292
caudal-central-bend-0	7.79665999397409	0.331689682908292
caudal-central-bend-0	7.80134456904524	0.331689682908292
caudal-central-bend-0	7.8108382697229	0.331689682908292
caudal-central-bend-0	7.8165888990476	0.331689682908292
caudal-central-bend-0	7.82427989460778	0.331689682908292
caudal-central-bend-0	7.8324469682013	0.331689682908292
caudal-central-bend-0	7.83936689761808	0.331689682908292
caudal-central-bend-0	7.8461155700487	0.331689682908292
caudal-central-bend-0	7.85119346259999	0.331689682908292
caudal-central-bend-0	7.8573398676391	0.331689682908292
caudal-central-bend-0	7.86344448269596	0.331689682908292
caudal-central-bend-0	7.87012924103607	0.331689682908292
caudal-central-bend-0	7.87792839890332	0.331689682908292
caudal-central-bend-0	7.88351924300168	0.331689682908292
caudal-central-bend-0	7.89176088303411	0.331689682908292
caudal-central-bend-0	7.89990992957645	0.331689682908292
caudal-central-bend-0	7.90590638232624	0.331689682908292
caudal-central-bend-0	7.91331386153616	0.331689682908292
caudal-central-bend-0	7.91900303500457	0.331689682908292
caudal-central-bend-0	7.92275511988313	0.331689682908292
caudal-central-bend-0	7.9298864574455	0.331689682908292
caudal-central-bend-0	7.93549532859505	0.331689682908292
caudal-central-bend-0	7.94406309437148	0.331689682908292
caudal-central-bend-0	7.94815851263376	0.331689682908292
caudal-central-bend-0	7.9567557772212	0.331689682908292
caudal-central-bend-0	7.96253262771123	0.331689682908292
caudal-central-bend-0	7.96948861123035	0.331689682908292
caudal-central-bend-0	7.97632659950546	0.331689682908292
caudal-central-bend-0	7.98307527193608	0.331689682908292
caudal-central-bend-0	7.99225759627526	0.331689682908292
caudal-central-bend-0	7.99599820939398	0.331689682908292
caudal-central-bend-0	8.0013079953763	0.331689682908292
caudal-central-bend-0	8.00871629399763	0.331689682908292
caudal-central-bend-0	8.01526093298543	0.331689682908292
caudal-central-bend-0	8.02164250910122	0.331689682908292
caudal-central-bend-0	8.02999476967497	0.331689682908292
caudal-central-bend-0	8.03599859712753	0.331689682908292
caudal-central-bend-0	8.04017022065161	0.331689682908292
caudal-central-bend-0	8.04672305375356	0.331689682908292
caudal-central-bend-0	8.05270557650928	0.331689682908292
caudal-central-bend-0	8.0608841218626	0.331689682908292
caudal-central-bend-0	8.06627093251813	0.331689682908292
caudal-central-bend-0	8.07232638288995	0.331689682908292
caudal-central-bend-0	8.0782482692008	0.331689682908292
caudal-central-bend-0	8.08946109503138	0.331689682908292
caudal-central-bend-0	8.09451194700593	0.331689682908292
caudal-central-bend-0	8.10077552787766	0.331689682908292
caudal-central-bend-0	8.104371924587	0.331689682908292
caudal-central-bend-0	8.11250867995807	0.331689682908292
caudal-central-bend-0	8.12199910299006	0.331689682908292
caudal-central-bend-0	8.12737116424009	0.331689682908292
caudal-central-bend-0	8.13230811802767	0.331689682908292
caudal-central-bend-0	8.13767690163202	0.331689682908292
caudal-central-bend-0	8.14517205786355	0.331689682908292
caudal-central-bend-0	8.15400859058476	0.331689682908292
caudal-central-bend-0	8.16060567190323	0.331689682908292
caudal-central-bend-0	8.16486906950601	0.331689682908292
caudal-central-bend-0	8.17125802032456	0.331689682908292
caudal-central-bend-0	8.17908585759142	0.331689682908292
caudal-central-bend-0	8.18785110151934	0.331689682908292
caudal-central-bend-0	8.19056007566404	0.331689682908292
caudal-central-bend-0	8.19418515177295	0.331689682908292
caudal-central-bend-0	8.20281765105131	0.331689682908292
caudal-central-bend-0	8.2133077560121	0.331689682908292
caudal-central-bend-0	8.22047187003114	0.331689682908292
caudal-central-bend-0	8.22266953145161	0.331689682908292
caudal-central-bend-0	8.22719268247359	0.331689682908292
caudal-central-bend-0	8.23688795835983	0.331689682908292
caudal-central-bend-0	8.24282787172187	0.331689682908292
caudal-central-bend-0	8.24546555707328	0.331689682908292
caudal-central-bend-0	8.25292957567095	0.331689682908292
caudal-central-bend-0	8.26092866992397	0.331689682908292
caudal-central-bend-0	8.26701525792964	0.331689682908292
caudal-central-bend-0	8.27664989737102	0.331689682908292
caudal-central-bend-0	8.28451952462015	0.331689682908292
caudal-central-bend-0	8.28859937406551	0.331689682908292
caudal-central-bend-0	8.29611993205097	0.331689682908292
caudal-central-bend-0	8.30112079992908	0.331689682908292
caudal-central-bend-0	8.30691485805888	0.331689682908292
caudal-central-bend-0	8.31582759604187	0.331689682908292
caudal-central-bend-0	8.32034992765242	0.331689682908292
caudal-central-bend-0	8.32716743064208	0.331689682908292
caudal-central-bend-0	8.33376041490346	0.331689682908292
caudal-central-bend-0	8.33927997020857	0.331689682908292
caudal-central-bend-0	8.34646702774728	0.331689682908292
caudal-central-bend-0	8.3525552545758	0.331689682908292
caudal-central-bend-0	8.36001107905933	0.331689682908292
caudal-central-bend-0	8.36547409497662	0.331689682908292
caudal-central-bend-0	8.37173112055704	0.331689682908292
caudal-central-bend-0	8.37872561641277	0.331689682908292
caudal-central-bend-0	8.38694349351411	0.331689682908292
caudal-central-bend-0	8.39232374887832	0.331689682908292
caudal-central-bend-0	8.39826120400608	0.331689682908292
caudal-central-bend-0	8.40616524653472	0.331689682908292
caudal-central-bend-0	8.4134989787171	0.331689682908292
caudal-central-bend-0	8.42137843890322	0.331689682908292
caudal-central-bend-0	8.42516821670696	0.331689682908292
caudal-central-bend-0	8.43167925982666	0.331689682908292
caudal-central-bend-0	8.44031913380779	0.331689682908292
caudal-central-bend-0	8.44750209428942	0.331689682908292
caudal-central-bend-0	8.45165077429383	0.331689682908292
caudal-central-bend-0	8.45650332870546	0.331689682908292
caudal-central-bend-0	8.46475562108631	0.331689682908292
caudal-central-bend-0	8.47288745998889	0.331689682908292
caudal-central-bend-0	8.47930509020703	0.331689682908292
caudal-central-bend-0	8.48073086607266	0.331689682908292
caudal-central-bend-0	8.48950184588051	0.331689682908292
caudal-central-bend-0	8.49650207761616	0.331689682908292
caudal-central-bend-0	8.50417750435943	0.331689682908292
caudal-central-bend-0	8.51104581085695	0.331689682908292
caudal-central-bend-0	8.5135941803639	0.331689682908292
caudal-central-bend-0	8.52195627387464	0.331689682908292
caudal-central-bend-0	8.53170481150302	0.331689682908292
caudal-central-bend-0	8.5370662204046	0.331689682908292
caudal-central-bend-0	8.54266935567422	0.331689682908292
caudal-central-bend-0	8.54820120215058	0.331689682908292
caudal-central-bend-0	8.55382810035129	0.331689682908292
caudal-central-bend-0	8.5644362005561	0.331689682908292
caudal-central-bend-0	8.56791460202138	0.331689682908292
caudal-central-bend-0	8.5728056687696	0.331689682908292
caudal-central-bend-0	8.5784309281475	0.331689682908292
caudal-central-bend-0	8.58689053161686	0.331689682908292
caudal-central-bend-0	8.59570412081839	0.331689682908292
caudal-central-bend-0	8.59852043785872	0.331689682908292
caudal-central-bend-0	8.60339675520144	0.331689682908292
caudal-central-bend-0	8.61147205471623	0.331689682908292
caudal-central-bend-0	8.62018731454771	0.331689682908292
caudal-central-bend-0	8.62695237520668	0.331689682908292
caudal-central-bend-0	8.6312706733744	0.331689682908292
caudal-central-bend-0	8.63582742026448	0.331689682908292
caudal-central-bend-0	8.6466428315578	0.331689682908292
caudal-central-bend-0	8.65496477390913	0.331689682908292
caudal-central-bend-0	8.65686498898521	0.331689682908292
caudal-central-bend-0	8.6647903362107	0.331689682908292
caudal-central-bend-0	8.67281319339477	0.331689682908292
caudal-central-bend-0	8.67958726757935	0.331689682908292
caudal-central-bend-0	8.68300175495408	0.331689682908292
caudal-central-bend-0	8.69110327563421	0.331689682908292
caudal-central-bend-0	8.69780032514558	0.331689682908292
caudal-central-bend-0	8.70301260116927	0.331689682908292
caudal-central-bend-0	8.70970965068063	0.331689682908292
caudal-central-bend-0	8.71655337483564	0.331689682908292
caudal-central-bend-0	8.72272845927432	0.331689682908292
caudal-central-bend-0	8.72853808622104	0.331689682908292
caudal-central-bend-0	8.73518597104736	0.331689682908292
caudal-central-bend-0	8.74133975078924	0.331689682908292
caudal-central-bend-0	8.74852435009372	0.331689682908292
caudal-central-bend-0	8.75245342783836	0.331689682908292
caudal-central-bend-0	8.75855230701529	0.331689682908292
caudal-central-bend-0	8.7673355779944	0.331689682908292
caudal-central-bend-0	8.77364176825981	0.331689682908292
caudal-central-bend-0	8.77626470420571	0.331689682908292
caudal-central-bend-0	8.7870153819971	0.331689682908292
caudal-central-bend-0	8.79477684693916	0.331689682908292
caudal-central-bend-0	8.80265548771388	0.331689682908292
caudal-central-bend-0	8.80743429509797	0.331689682908292
caudal-central-bend-0	8.81210821782067	0.331689682908292
caudal-central-bend-0	8.81891998493041	0.331689682908292
caudal-central-bend-0	8.82502296116443	0.331689682908292
caudal-central-bend-0	8.83443226246615	0.331689682908292
caudal-central-bend-0	8.84098755380234	0.331689682908292
caudal-central-bend-0	8.84356378329747	0.331689682908292
caudal-central-bend-0	8.85095815192472	0.331689682908292
caudal-central-bend-0	8.85748804150699	0.331689682908292
caudal-central-bend-0	8.86339681723517	0.331689682908292
caudal-central-bend-0	8.87174661957467	0.331689682908292
caudal-central-bend-0	8.87895825945592	0.331689682908292
caudal-central-bend-0	8.88543079023899	0.331689682908292
caudal-central-bend-0	8.89227533380543	0.331689682908292
caudal-central-bend-0	8.89696318652223	0.331689682908292
caudal-central-bend-0	8.90400684706297	0.331689682908292
caudal-central-bend-0	8.91097184410771	0.331689682908292
caudal-central-bend-0	8.91627999126718	0.331689682908292
caudal-central-bend-0	8.92259191741252	0.331689682908292
caudal-central-bend-0	8.93151448833253	0.331689682908292
caudal-central-bend-0	8.93738311290128	0.331689682908292
caudal-central-bend-0	8.94503395730205	0.331689682908292
caudal-central-bend-0	8.95042814266033	0.331689682908292
caudal-central-bend-0	8.95498816719606	0.331689682908292
caudal-central-bend-0	8.96057163659168	0.331689682908292
caudal-central-bend-0	8.96977526562773	0.331689682908292
caudal-central-bend-0	8.97460405710824	0.331689682908292
caudal-central-bend-0	8.98073899038753	0.331689682908292
caudal-central-bend-0	8.98704845829862	0.331689682908292
caudal-central-bend-0	8.99527698774841	0.331689682908292
caudal-central-bend-0	8.99979440289047	0.331689682908292
caudal-central-bend-0	9.00475184196349	0.331689682908292
caudal-central-bend-0	9.01194463538213	0.331689682908292
caudal-central-bend-0	9.01725032430737	0.331689682908292
caudal-central-bend-0	9.02683825729797	0.331689682908292
caudal-central-bend-0	9.03240615787668	0.331689682908292
caudal-central-bend-0	9.03821660423481	0.331689682908292
caudal-central-bend-0	9.04309046334328	0.331689682908292
caudal-central-bend-0	9.05112806993289	0.331689682908292
caudal-central-bend-0	9.05753177015695	0.331689682908292
caudal-central-bend-0	9.06124534269891	0.331689682908292
caudal-central-bend-0	9.0691518434618	0.331689682908292
caudal-central-bend-0	9.07620533693955	0.331689682908292
caudal-central-bend-0	9.0825795383526	0.331689682908292
caudal-central-bend-0	9.08722478167572	0.331689682908292
caudal-central-bend-0	9.09266075701627	0.331689682908292
caudal-central-bend-0	9.10170705906023	0.331689682908292
caudal-central-bend-0	9.1108541487085	0.331689682908292
caudal-central-bend-0	9.1153879520789	0.331689682908292
caudal-central-bend-0	9.11918838223106	0.331689682908292
caudal-central-bend-0	9.12465221755978	0.331689682908292
caudal-central-bend-0	9.13544878239051	0.331689682908292
caudal-central-bend-0	9.14226956302583	0.331689682908292
caudal-central-bend-0	9.14616340607955	0.331689682908292
caudal-central-bend-0	9.15051939717247	0.331689682908292
caudal-central-bend-0	9.16110783150328	0.331689682908292
caudal-central-bend-0	9.16646596275921	0.331689682908292
caudal-central-bend-0	9.1735210950598	0.331689682908292
caudal-central-bend-0	9.17865798523312	0.331689682908292
caudal-central-bend-0	9.18144234522819	0.331689682908292
caudal-central-bend-0	9.19398917284568	0.331689682908292
caudal-central-bend-0	9.20082552229794	0.331689682908292
caudal-central-bend-0	9.20525444100695	0.331689682908292
caudal-central-bend-0	9.21032004238701	0.331689682908292
caudal-central-bend-0	9.21645743390054	0.331689682908292
caudal-central-bend-0	9.22490556561008	0.331689682908292
caudal-central-bend-0	9.23171241625129	0.331689682908292
caudal-central-bend-0	9.23641174072795	0.331689682908292
caudal-central-bend-0	9.23965824876221	0.331689682908292
caudal-central-bend-0	9.25129634911822	0.331689682908292
caudal-central-bend-0	9.25884804473753	0.331689682908292
caudal-central-bend-0	9.26527468848127	0.331689682908292
caudal-central-bend-0	9.26882355932841	0.331689682908292
caudal-central-bend-0	9.27635395025087	0.331689682908292
caudal-central-bend-0	9.28388270235051	0.331689682908292
caudal-central-bend-0	9.28943175646662	0.331689682908292
caudal-central-bend-0	9.29471204363793	0.331689682908292
caudal-central-bend-0	9.30004477313993	0.331689682908292
caudal-central-bend-0	9.30766120226119	0.331689682908292
caudal-central-bend-0	9.31518585730374	0.331689682908292
caudal-central-bend-0	9.32326689269843	0.331689682908292
caudal-central-bend-0	9.32555878643187	0.331689682908292
caudal-central-bend-0	9.33393317111387	0.331689682908292
caudal-central-bend-0	9.34187408715626	0.331689682908292
caudal-central-bend-0	9.34844494730939	0.331689682908292
caudal-central-bend-0	9.35251168617209	0.331689682908292
caudal-central-bend-0	9.35845569659121	0.331689682908292
caudal-central-bend-0	9.36787974729841	0.331689682908292
caudal-central-bend-0	9.37407613643396	0.331689682908292
caudal-central-bend-0	9.37876562797361	0.331689682908292
caudal-central-bend-0	9.38345184186757	0.331689682908292
caudal-central-bend-0	9.39159105547289	0.331689682908292
caudal-central-bend-0	9.3968664261757	0.331689682908292
caudal-central-bend-0	9.40597746172162	0.331689682908292
caudal-central-bend-0	9.40930673030899	0.331689682908292
caudal-central-bend-0	9.41856280167573	0.331689682908292
caudal-central-bend-0	9.42436505391969	0.331689682908292
caudal-central-bend-0	9.43225516645423	0.331689682908292
caudal-central-bend-0	9.43502231880951	0.331689682908292
caudal-central-bend-0	9.44091470630935	0.331689682908292
caudal-central-bend-0	9.44853769072195	0.331689682908292
caudal-central-bend-0	9.45692026951812	0.331689682908292
caudal-central-bend-0	9.4638451154034	0.331689682908292
caudal-central-bend-0	9.46776845726813	0.331689682908292
caudal-central-bend-0	9.47306185502211	0.331689682908292
caudal-central-bend-0	9.480217774927	0.331689682908292
caudal-central-bend-0	9.48772686115263	0.331689682908292
caudal-central-bend-0	9.49352993280799	0.331689682908292
caudal-central-bend-0	9.49803259854457	0.331689682908292
caudal-central-bend-0	9.50634306913604	0.331689682908292
caudal-central-bend-0	9.50928803376882	0.331689682908292
caudal-central-bend-0	9.51863260156858	0.331689682908292
caudal-central-bend-0	9.52430948386574	0.331689682908292
caudal-central-bend-0	9.5312138444656	0.331689682908292
caudal-central-bend-0	9.53649003457982	0.331689682908292
caudal-central-bend-0	9.54360744214812	0.331689682908292
caudal-central-bend-0	9.55115340188751	0.331689682908292
caudal-central-bend-0	9.55479158857912	0.331689682908292
caudal-central-bend-0	9.55944994248491	0.331689682908292
caudal-central-bend-0	9.56557913988426	0.331689682908292
caudal-central-bend-0	9.57403300747372	0.331689682908292
caudal-central-bend-0	9.5844854195093	0.331689682908292
caudal-central-bend-0	9.58713129897487	0.331689682908292
caudal-central-bend-0	9.59140207128039	0.331689682908292
caudal-central-bend-0	9.60045410920429	0.331689682908292
caudal-central-bend-0	9.60967494588008	0.331689682908292
caudal-central-bend-0	9.61139980691292	0.331689682908292
caudal-central-bend-0	9.61512075415765	0.331689682908292
caudal-central-bend-0	9.62403758919772	0.331689682908292
caudal-central-bend-0	9.63559620664627	0.331689682908292
caudal-central-bend-0	9.63602803646306	0.331689682908292
caudal-central-bend-0	9.64197614393924	0.331689682908292
caudal-central-bend-0	9.64952865896996	0.331689682908292
caudal-central-bend-0	9.65776620194534	0.331689682908292
caudal-central-bend-0	9.66089143708988	0.331689682908292
caudal-central-bend-0	9.66738199492415	0.331689682908292
caudal-central-bend-0	9.6734497364672	0.331689682908292
caudal-central-bend-0	9.68085721567712	0.331689682908292
caudal-central-bend-0	9.69009034352418	0.331689682908292
caudal-central-bend-0	9.69265510125946	0.331689682908292
caudal-central-bend-0	9.69795423489336	0.331689682908292
caudal-central-bend-0	9.70617457022898	0.331689682908292
caudal-central-bend-0	9.71347962301176	0.331689682908292
caudal-central-bend-0	9.71663927343581	0.331689682908292
caudal-central-bend-0	9.72066176408199	0.331689682908292
caudal-central-bend-0	9.72712118428239	0.331689682908292
caudal-central-bend-0	9.72991291898021	0.331689682908292
caudal-central-bend-0	9.73391082728389	0.331689682908292
caudal-central-bend-0	9.74132977825363	0.331689682908292
caudal-central-bend-0	9.74606187918696	0.331689682908292
caudal-central-bend-0	9.75525977234308	0.331689682908292
caudal-central-bend-0	9.76401272509974	0.331689682908292
caudal-central-bend-0	9.77065733228041	0.331689682908292
caudal-central-bend-0	9.77375798508243	0.331689682908292
caudal-central-bend-0	9.77990111247589	0.331689682908292
caudal-central-bend-0	9.78633349209953	0.331689682908292
caudal-central-bend-0	9.79454071685246	0.331689682908292
caudal-central-bend-0	9.80173842673963	0.331689682908292
caudal-central-bend-0	9.80583548382474	0.331689682908292
caudal-central-bend-0	9.80941303407149	0.331689682908292
caudal-central-bend-0	9.81722038605291	0.331689682908292
caudal-central-bend-0	9.82622899517168	0.331689682908292
caudal-central-bend-0	9.82867166060585	0.331689682908292
caudal-central-bend-0	9.83234590139978	0.331689682908292
caudal-central-bend-0	9.83732956163813	0.331689682908292
caudal-central-bend-0	9.84925855304719	0.331689682908292
caudal-central-bend-0	9.84997471862568	0.331689682908292
caudal-central-bend-0	9.8601255872598	0.331689682908292
caudal-central-bend-0	9.86270263616634	0.331689682908292
caudal-central-bend-0	9.8692595663254	0.331689682908292
caudal-central-bend-0	9.87492825450838	0.331689682908292
caudal-central-bend-0	9.88199731680305	0.331689682908292
caudal-central-bend-0	9.88447521692815	0.331689682908292
caudal-central-bend-0	9.88831989529683	0.331689682908292
caudal-central-bend-0	9.89859531446634	0.331689682908292
caudal-central-bend-0	9.90352817119681	0.331689682908292
caudal-central-bend-0	9.90792759109484	0.331689682908292
caudal-central-bend-0	9.91528508620831	0.331689682908292
caudal-central-bend-0	9.9238987390241	0.331689682908292
caudal-central-bend-0	9.92780569266047	0.331689682908292
caudal-central-bend-0	9.93389228066614	0.331689682908292
caudal-central-bend-0	9.94134154985831	0.331689682908292
caudal-central-bend-0	9.94571065153391	0.331689682908292
caudal-central-bend-0	9.95188163891552	0.331689682908292
caudal-central-bend-0	9.95717667549235	0.331689682908292
caudal-central-bend-0	9.96385815618678	0.331689682908292
caudal-central-bend-0	9.9701397641097	0.331689682908292
caudal-central-bend-0	9.97587072756039	0.331689682908292
caudal-central-bend-0	9.9837215083469	0.331689682908292
caudal-central-bend-0	9.98712288513897	0.331689682908292
caudal-central-bend-0	9.9918451531353	0.331689682908292
caudal-central-bend-0	9.99965906040806	0.331689682908292
caudal-central-bend-0	10.0098631907843	0.331689682908292
caudal-central-bend-0	10.0131514888008	0.331689682908292
caudal-central-bend-0	10.0167544408015	0.331689682908292
caudal-central-bend-0	10.0231712516082	0.331689682908292
caudal-central-bend-0	10.0307516266271	0.331689682908292
caudal-central-bend-0	10.0346839820174	0.331689682908292
caudal-central-bend-0	10.0404165842909	0.331689682908292
caudal-central-bend-0	10.042923983227	0.331689682908292
caudal-central-bend-0	10.0514376678499	0.331689682908292
caudal-central-bend-0	10.0586370165599	0.331689682908292
caudal-central-bend-0	10.0666623319783	0.331689682908292
caudal-central-bend-0	10.071291187073	0.331689682908292
caudal-central-bend-0	10.0746409409459	0.331689682908292
caudal-central-bend-0	10.083502875421	0.331689682908292
caudal-central-bend-0	10.0888265913974	0.331689682908292
caudal-central-bend-0	10.0937561704822	0.331689682908292
caudal-central-bend-0	10.0964856299123	0.331689682908292
caudal-central-bend-0	10.1038259173861	0.331689682908292
caudal-central-bend-0	10.11236910082	0.331689682908292
caudal-central-bend-0	10.1136441049848	0.331689682908292
caudal-central-bend-0	10.1249355943115	0.331689682908292
caudal-central-bend-0	10.1283828581429	0.331689682908292
caudal-central-bend-0	10.1332878548852	0.331689682908292
caudal-central-bend-0	10.1381281181256	0.331689682908292
caudal-central-bend-0	10.1438476098164	0.331689682908292
caudal-central-bend-0	10.1475300447245	0.331689682908292
caudal-central-bend-0	10.153598605679	0.331689682908292
caudal-central-bend-0	10.1658914157573	0.331689682908292
caudal-central-bend-0	10.1658225851982	0.331689682908292
caudal-central-bend-0	10.1706669454957	0.331689682908292
caudal-central-bend-0	10.176687980588	0.331689682908292
caudal-central-bend-0	10.185245094016	0.331689682908292
caudal-central-bend-0	10.1885981255345	0.331689682908292
caudal-central-bend-0	10.1941119449596	0.331689682908292
caudal-central-bend-0	10.1954279196954	0.331689682908292
caudal-central-bend-0	10.1995610308829	0.331689682908292
caudal-central-bend-0	10.2074970304568	0.331689682908292
caudal-central-bend-0	10.2047888757235	0.331689682908292
caudal-central-bend-0	10.2095308095938	0.331689682908292
caudal-central-bend-0	10.2023929167401	0.331689682908292
caudal-central-bend-0	10.2097004277571	0.331689682908292
caudal-central-bend-0	10.2203019726706	0.331689682908292
caudal-central-bend-0	10.2245227608797	0.331689682908292
caudal-central-bend-0	10.236479612277	0.331689682908292
caudal-central-bend-0	10.2394712833605	0.331689682908292
caudal-central-bend-0	10.2453423661635	0.331689682908292
caudal-central-bend-0	10.2525081190054	0.331689682908292
caudal-central-bend-0	10.2543870293846	0.331689682908292
caudal-central-bend-0	10.258920832755	0.331689682908292
caudal-central-bend-0	10.2687168962456	0.331689682908292
caudal-central-bend-0	10.2707703412567	0.331689682908292
caudal-central-bend-0	10.2761563325008	0.331689682908292
caudal-central-bend-0	10.2792922199937	0.331689682908292
caudal-central-bend-0	10.2863489911172	0.331689682908292
caudal-central-bend-0	10.2891939875571	0.331689682908292
caudal-central-bend-0	10.2959959217298	0.331689682908292
caudal-central-bend-0	10.2965391914993	0.331689682908292
caudal-central-bend-0	10.3018284921962	0.331689682908292
caudal-central-bend-0	10.3070120888203	0.331689682908292
caudal-central-bend-0	10.3105486684962	0.331689682908292
caudal-central-bend-0	10.3187067285641	0.331689682908292
caudal-central-bend-0	10.3197375481267	0.331689682908292
caudal-central-bend-0	10.326825456884	0.331689682908292
caudal-central-bend-0	10.329595886885	0.331689682908292
caudal-central-bend-0	10.3352948932904	0.331689682908292
caudal-central-bend-0	10.3385913854211	0.331689682908292
caudal-central-bend-0	10.3435988085905	0.331689682908292
caudal-central-bend-0	10.3509431931213	0.331689682908292
caudal-central-bend-0	10.352999915778	0.331689682908292
caudal-central-bend-0	10.359863305807	0.331689682908292
caudal-central-bend-0	10.3634793683904	0.331689682908292
caudal-central-bend-0	10.3686744367743	0.331689682908292
caudal-central-bend-0	10.3746405713017	0.331689682908292
caudal-central-bend-0	10.3787564748494	0.331689682908292
caudal-central-bend-0	10.3838696020917	0.331689682908292
caudal-central-bend-0	10.3864400957069	0.331689682908292
caudal-central-bend-0	10.3950316244144	0.331689682908292
caudal-central-bend-0	10.3990016727299	0.331689682908292
caudal-central-bend-0	10.4019761361737	0.331689682908292
caudal-central-bend-0	10.407928340707	0.331689682908292
caudal-central-bend-0	10.4108347930032	0.331689682908292
caudal-central-bend-0	10.4163994159362	0.331689682908292
caudal-central-bend-0	10.4211618350919	0.331689682908292
caudal-central-bend-0	10.4244386613486	0.331689682908292
caudal-central-bend-0	10.4297263232227	0.331689682908292
caudal-central-bend-0	10.4318084476333	0.331689682908292
caudal-central-bend-0	10.4389930469378	0.331689682908292
caudal-central-bend-0	10.4437284255168	0.331689682908292
caudal-central-bend-0	10.4496806300501	0.331689682908292
caudal-central-bend-0	10.4542808057453	0.331689682908292
caudal-central-bend-0	10.4602682449695	0.331689682908292
caudal-central-bend-0	10.4645554055034	0.331689682908292
caudal-central-bend-0	10.4663548329752	0.331689682908292
caudal-central-bend-0	10.4729215960712	0.331689682908292
caudal-central-bend-0	10.4812164978457	0.331689682908292
caudal-central-bend-0	10.4853832049013	0.331689682908292
caudal-central-bend-0	10.4880618608236	0.331689682908292
caudal-central-bend-0	10.4931774463001	0.331689682908292
caudal-central-bend-0	10.4979316713417	0.331689682908292
caudal-central-bend-0	10.5053571776027	0.331689682908292
caudal-central-bend-0	10.5107177670929	0.331689682908292
caudal-central-bend-0	10.5152892633885	0.331689682908292
caudal-central-bend-0	10.5182219368501	0.331689682908292
caudal-central-bend-0	10.5217634329945	0.331689682908292
caudal-central-bend-0	10.5313595600992	0.331689682908292
caudal-central-bend-0	10.5353468160545	0.331689682908292
caudal-central-bend-0	10.5385482564608	0.331689682908292
caudal-central-bend-0	10.5435819007956	0.331689682908292
caudal-central-bend-0	10.5496734052698	0.331689682908292
caudal-central-bend-0	10.5550602159253	0.331689682908292
caudal-central-bend-0	10.5562082113206	0.331689682908292
caudal-central-bend-0	10.5615294690627	0.331689682908292
caudal-central-bend-0	10.5691598281781	0.331689682908292
caudal-central-bend-0	10.5728602901373	0.331689682908292
caudal-central-bend-0	10.5807200844495	0.331689682908292
caudal-central-bend-0	10.5838092654916	0.331689682908292
caudal-central-bend-0	10.5882431006692	0.331689682908292
caudal-central-bend-0	10.5961487820206	0.331689682908292
caudal-central-bend-0	10.5987659820866	0.331689682908292
caudal-central-bend-0	10.6021714559358	0.331689682908292
caudal-central-bend-0	10.6086300567248	0.331689682908292
caudal-central-bend-0	10.6120265170483	0.331689682908292
caudal-central-bend-0	10.6177033993455	0.331689682908292
caudal-central-bend-0	10.6217488335113	0.331689682908292
caudal-central-bend-0	10.6270602583165	0.331689682908292
caudal-central-bend-0	10.6341743882392	0.331689682908292
caudal-central-bend-0	10.6389433626862	0.331689682908292
caudal-central-bend-0	10.6442367604402	0.331689682908292
caudal-central-bend-0	10.6510550828413	0.331689682908292
caudal-central-bend-0	10.6505503254084	0.331689682908292
caudal-central-bend-0	10.6604570094403	0.331689682908292
caudal-central-bend-0	10.6643442972026	0.331689682908292
caudal-central-bend-0	10.6675703199514	0.331689682908292
caudal-central-bend-0	10.6722352291486	0.331689682908292
caudal-central-bend-0	10.6763429385821	0.331689682908292
caudal-central-bend-0	10.6873427174443	0.331689682908292
caudal-central-bend-0	10.6899140304709	0.331689682908292
caudal-central-bend-0	10.6940495998926	0.331689682908292
caudal-central-bend-0	10.6982662910447	0.331689682908292
caudal-central-bend-0	10.7040349474205	0.331689682908292
caudal-central-bend-0	10.7117570806146	0.331689682908292
caudal-central-bend-0	10.7145094835644	0.331689682908292
caudal-central-bend-0	10.7157451559812	0.331689682908292
caudal-central-bend-0	10.7215400335225	0.331689682908292
caudal-central-bend-0	10.7282477353822	0.331689682908292
caudal-central-bend-0	10.7325766858984	0.331689682908292
caudal-central-bend-0	10.7396301793761	0.331689682908292
caudal-central-bend-0	10.7422719617846	0.331689682908292
caudal-central-bend-0	10.7483298703907	0.331689682908292
caudal-central-bend-0	10.7550744457642	0.331689682908292
caudal-central-bend-0	10.7575597205921	0.331689682908292
caudal-central-bend-0	10.7654867066404	0.331689682908292
caudal-central-bend-0	10.7673017029291	0.331689682908292
caudal-central-bend-0	10.7747239315445	0.331689682908292
caudal-central-bend-0	10.7814357304614	0.331689682908292
caudal-central-bend-0	10.7851468447691	0.331689682908292
caudal-central-bend-0	10.7886621197481	0.331689682908292
caudal-central-bend-0	10.7937678722876	0.331689682908292
caudal-central-bend-0	10.7983541179887	0.331689682908292
caudal-central-bend-0	10.8070579060603	0.331689682908292
caudal-central-bend-0	10.8099815659963	0.331689682908292
caudal-central-bend-0	10.8151487743921	0.331689682908292
caudal-central-bend-0	10.8195875260381	0.331689682908292
caudal-central-bend-0	10.8237198178142	0.331689682908292
caudal-central-bend-0	10.8288763738615	0.331689682908292
caudal-central-bend-0	10.8323506782697	0.331689682908292
caudal-central-bend-0	10.8393156753144	0.331689682908292
caudal-central-bend-0	10.847313950156	0.331689682908292
caudal-central-bend-0	10.8468427885912	0.331689682908292
caudal-central-bend-0	10.8531711029649	0.331689682908292
caudal-central-bend-0	10.8579335221207	0.331689682908292
caudal-central-bend-0	10.8642274212148	0.331689682908292
caudal-central-bend-0	10.8708187666534	0.331689682908292
caudal-central-bend-0	10.875034638394	0.331689682908292
caudal-central-bend-0	10.8769733658067	0.331689682908292
caudal-central-bend-0	10.8855550615772	0.331689682908292
caudal-central-bend-0	10.8889507024893	0.331689682908292
caudal-central-bend-0	10.8934435352889	0.331689682908292
[truncated: 200,831 more rows]
