# Supplementary material for: Hydration affects the physical and mechanical properties of baleen tissue
Source: R Soc Open Sci. 2016 Oct 26;3(10):160591. doi: 10.1098/rsos.160591 (PMC5099004; doi:10.1098/rsos.160591)
Supplement: Supplemental File 1 converted original test data Supplemental File 2 computed stress strain data Supplemental File 3 data plots [file rsos160591supp1.zip › Werth et al Suppl File 2 maxStressAndStrain.csv]

Group.1	stress	strain	stiffness
caudal-central-bend-0	21.4977359352512	0.331689682908292	0.217314133253662
caudal-central-bend-h	3.50171875141812	1.05836328915283	0.021224248234284
caudal-dorsal-bend-0	10.9963935525581	0.0759830560558739	0.0384286020962348
caudal-dorsal-bend-h	0.302943502900768	1.05543889139408	0.000659892414419724
caudal-ventral-bend-0	16.9413674339324	0.440148625512071	0.190432903789461
cranial-central-bend-0	12.6967601753507	0.0671221220958439	0.0230839332186384
cranial-dorsal-bend-0	6.05876976345167	3.02939626188859	0.0412071697506197
cranial-dorsal-bend-h	0.622978707664215	1.05304657682523	0.00150315714556012
cranial-mid-bend-hydrated-050515_1	8.46188398587419	0.425968567900849	0.0212531712658818
cranial-mid-bend-hydrated-050515_2	8.82646138423723	1.07520364912323	0.0171095741099227
cranial-ventral-bend	7.4014268887998	0.153551036101164	0.0235983546175397
cranial-ventral-bend-h	1.18271766585309	1.05650584258578	0.00506673088428744
mid-central-bend	9.3024291885877	0.323755591164053	0.116653671230963
mid-central-bend-050515_2_flipped	14.8069859661999	0.147848512242097	0.149838557023206
mid-central-bend-h	6.99623759682731	3.76239517942175	0.0620350512607747
mid-dorsal-bend-0	17.4895600563879	0.214451529525394	0.307741046091426
mid-ventral-bend-0	23.4800945415407	0.800124033265122	0.263433908616381
blue-dry	4.87383307970802	0.709897975908596	0.0542642725264576
blue-h	7.72590780707943	1.05756285759077	0.0304240169447065
bowhead-d	24.2937370526352	0.39615546224943	0.160368396612949
bowhead-h	6.84807255784471	0.375189024568368	0.0217513631060568
