# Supplementary material for: Hydration affects the physical and mechanical properties of baleen tissue
Source: R Soc Open Sci. 2016 Oct 26;3(10):160591. doi: 10.1098/rsos.160591 (PMC5099004; doi:10.1098/rsos.160591)
Supplement: Supplemental File 1 converted original test data Supplemental File 2 computed stress strain data Supplemental File 3 data plots [file rsos160591supp1.zip › Werth et al Suppl File 3 Data Plots.R]

setwd("/mikeData/Dropbox/rgits/baleen/")

folders <- grep(pattern = "bend", x = list.files(),value = T)


pdf(file = "resultsSummary.pdf")

for(i in folders){
  data <- read.csv(paste(i,"/Test1/Test1.steps.tracking.csv",sep=""))
 
  x=data$Displacement.E1000.Digital.Position...mm.
  y=data$Load.E1000.Load...N.
  
  x=x-x[1]
  x=-x
  y=-y
  
  breaking <- max(y)
  which.max(y) -> breakingIndex
  
  plot(x=x,y=y, type="l", xlab="Displacement (mm)", ylab="Force (N)", main=paste(i), sub=paste("max force:", breaking,"N"))
  points(x=x[breakingIndex], y=y[breakingIndex], col="red")
}

dev.off()
