# Supplementary material for: Hydration affects the physical and mechanical properties of baleen tissue
Source: R Soc Open Sci. 2016 Oct 26;3(10):160591. doi: 10.1098/rsos.160591 (PMC5099004; doi:10.1098/rsos.160591)
Supplement: Supplemental File 1 converted original test data Supplemental File 2 computed stress strain data Supplemental File 3 data plots [file rsos160591supp1.zip › Werth et al Supple File 4 weights.xlsx]

## Sheet: Sheet1
	Sample		Date																									ADD sea water	3.7C and 27 PPT	13.8C					added new water after wt
	16B4		2016-04-30 11:00:00	2016-04-30 12:00:00	2016-05-01 11:00:00	2016-05-02 08:36:00	2016-05-02 13:12:00	2016-05-02 17:00:00	2016-05-03 08:30:00	2016-05-03 16:39:00	2016-05-04 08:45:00	2016-05-05 09:00:00	2016-05-05 21:40:00	2016-05-06 09:30:00	2016-05-07 14:00:00	2016-05-08 13:30:00	2016-05-09 11:00:00	2016-05-10 20:42:00	2016-05-11 08:10:00	2016-05-12 12:37:00	2016-05-14 13:30:00	2016-05-15 11:16:00	2016-05-17 15:06:00	2016-05-25 14:00:00	2016-06-14 09:37:00	2016-06-23 09:20:00	2016-06-23 09:40:00	2016-06-23 10:00:00	2016-06-23 14:00:00	2016-06-23 16:30:00	2016-06-24 10:00:00	2016-06-25 11:12:00	2016-06-26 10:00:00	2016-06-27 10:37:00	2016-06-28 10:00:00	2016-06-29 02:15:00	2016-06-30 14:25:00	2016-07-01 13:30:00	2016-07-02 16:25:00	2016-07-03 10:30:00	2016-07-05 12:00:00
		weight (g)	15.9	15.1	12.415	11.931	11.881	11.845	11.697	11.327	11.08	10.91	10.87	10.83	10.78	10.74	10.71	10.69	10.68	10.67	10.64	10.63	10.6	10.55	10.51	10.51	10.54	10.54	11.72	12.001	13.36	14.39	14.8	15.01	15.17	15.26	15.34	15.38	15.3	15.36	15.43
Baleen placed in sealed plastic bag within 10 min on ice. In bag is moisted sea water paper towel and sea water		% Water	0	5.03145	21.9182	24.9623	25.2767	25.5031	26.434	28.761	30.3145	31.3836	31.6352	31.8868	32.2013	32.4528	32.6415	32.7673	32.8302	32.8931	33.0818	33.1447	33.3333	33.6478	33.8994	33.8994	33.7107		26.2893	24.522	15.9748	9.49686	6.91824	5.59748	4.59119	4.02516	3.52201	3.27044	3.77358	3.39623	2.95597
		WC (g H2O · g Dry Mass)	0	0.0529801	0.280709	0.332663	0.338271	0.342339	0.359323	0.403726	0.435018	0.457379	0.462741	0.468144	0.474954	0.480447	0.484594	0.487371	0.488764	0.490159	0.494361	0.495767	0.5	0.507109	0.512845	0.512845	0.508539	0.51	0.356655	0.32489	0.19012	0.104934	0.0743243	0.0592938	0.0481213	0.0419397	0.0365059	0.0338101	0.0392157	0.0351563	0.0304601
		time (hr)	0	1	24	45.6	50.2	54	69.5	77.65	93.75	118	130.667	142.5	171	194.5	216	249.7	261.167	289.617	338.5	360.267	412.1	603	1078.62	1294.33	1294.67	1295	1299	1301.5	1319	1344.2	1367	1391.62	1415	1431.25	1467.42	1490.5	1517.42	1535.5	1585
																											New Time Re-hyd		4	6.5	24	49.2	72	96.6167	120	136.25	172.417	195.5	222.417	240.5	290
																											Diff		1.18	1.461	2.82	3.85	4.26	4.47	4.63	4.72	4.8	4.84	4.76	4.82	4.89
																													0.737107	0.75478	0.840252	0.905031	0.930818	0.944025	0.954088	0.959748	0.96478	0.967296	0.962264	0.966038	0.97044
		Orig weight	15.9	15.9	15.9	15.9	15.9	15.9	15.9	15.9	15.9	15.9	15.9	15.9	15.9	15.9	15.9	15.9	15.9	15.9	15.9	15.9	15.9	15.9	15.9	15.9	15.9	15.9	15.9	15.9	15.9	15.9	15.9	15.9	15.9	15.9	15.9	15.9	15.9	15.9	15.9
																													0.737107	0.75478	0.840252	0.905031	0.930818	0.944025	0.954088	0.959748	0.96478	0.967296	0.962264	0.966038	0.97044
																			22.66	orig weight
																		24.4 ppt 0.2C							22.9C 27.8 ppt
																		Sea water added							Added new water after wt
	16B6		2016-05-05 21:40:00	2016-05-06 09:30:00	2016-05-07 14:00:00	2016-05-08 13:30:00	2016-05-09 11:00:00	2016-05-10 20:42:00	2016-05-11 08:10:00	2016-05-12 12:37:00	2016-05-14 13:30:00	2016-05-15 11:16:00	2016-05-17 15:06:00	2016-05-25 14:00:00	2016-06-14 09:37:00	2016-06-23 09:20:00	2016-06-23 09:40:00	2016-06-23 10:00:00	2016-06-23 14:00:00	2016-06-23 16:30:00	2016-06-24 10:00:00	2016-06-25 11:12:00	2016-06-26 10:00:00	2016-06-27 10:37:00	2016-06-28 10:00:00	2016-06-29 02:15:00	2016-06-30 14:25:00	2016-07-01 13:30:00	2016-07-02 16:25:00	2016-07-03 10:30:00	2016-07-05 12:00:00
Baleen placed in seald plastic bag within 5 min on ice. In bag is moisted sea water paper towel and sea water			22.66	16.7	15.94	15.77	15.71	15.6	15.58	15.54	15.48	15.47	15.42	15.34	15.28	15.28	15.34	15.34	17.23	17.54	19.85	21.15	21.6	21.77	21.92	22	22.1	22.13	22.08	22.07	22.04
		% Water		26.3019	29.6558	30.406	30.6708	31.1562	31.2445	31.421	31.6858	31.7299	31.9506	32.3036	32.5684	32.5684	32.3036		23.9629	22.5949	12.4007	6.66372	4.67785	3.92763	3.26567	2.91262	2.47132	2.33892	2.55958	2.60371	2.7361
		WC (g H2O · g Dry Mass)		0.356886	0.421581	0.436906	0.442393	0.452564	0.454429	0.458172	0.463824	0.464771	0.46952	0.477184	0.482984	0.482984	0.477184		0.315148	0.291904	0.141562	0.0713948	0.0490741	0.0408819	0.0337591	0.03	0.0253394	0.0239494	0.0262681	0.0267331	0.0281307
NOTE: dead for 2 days but in water--mouth-baleen submereged in water.		time (hr)	0	11.8333	40.3333	63.8333	85.3333	119.033	130.5	158.95	207.833	229.6	281.433	472.333	947.95	1163.67	1164	0	4	6.5	24	49.2	72	96.6167	120	136.25	172.417	195.5	222.417	240.5	290
																			1.89	2.2	4.51	5.81	6.26	6.43	6.58	6.66	6.76	6.79	6.74	6.73	6.7
																		% recovery	0.760371	0.774051	0.875993	0.933363	0.953222	0.960724	0.967343	0.970874	0.975287	0.976611	0.974404	0.973963	0.972639
															29.12	orig weight
															0.790144	0.81456	0.907624	0.96669	0.990728	1.00275	1.01065	1.04499	1.01408	1.02232	1.01408	1.00859	1.01442
														Aaron
														24.4 ppt 0.2C
												BARC	NARL	Sea water added
	16B9		2016-05-10 20:42:00	2016-05-11 08:10:00	2016-05-12 12:37:00	2016-05-14 13:30:00	2016-05-15 11:16:00	2016-05-17 15:06:00	2016-05-25 14:00:00	2016-06-14 09:37:00	2016-05-27 14:00:00	2016-06-23 09:20:00	2016-06-23 09:40:00	2016-06-23 10:00:00	2016-06-23 14:00:00	2016-06-23 16:30:00	2016-06-24 10:00:00	2016-06-25 11:12:00	2016-06-26 10:00:00	2016-06-27 10:37:00	2016-06-28 10:00:00	2016-06-29 02:15:00	2016-06-30 14:25:00	2016-07-01 13:30:00	2016-07-02 16:25:00	2016-07-03 10:30:00	2016-07-05 12:00:00
Struck 7:30 AM on			29.12	22.78	21.57	21.18	21.12	20.93	20.78	20.59	21.59	20.58	20.62	20.62	23.009	23.72	26.43	28.15	28.85	29.2	29.43	30.43	29.53	29.77	29.53	29.37	29.54
10 May. Baleen in water		% Water		27.9788	33.3186	35.0397	35.3045	36.143	36.8049	37.6434	33.2304	37.6876	37.511		26.9682	23.8305	11.8711	4.28067	1.19153	-0.353045	-1.36805	-5.78111	-1.80936	-2.86849	-1.80936	-1.10327	-1.85349
Baleen sample within 15-20 min out of water'. Same as above.		WC (g H2O · g Dry Mass)	0	0.278314	0.350023	0.374882	0.378788	0.391304	0.401347	0.414279	0.348773	0.414966	0.412221		0.265592	0.227656	0.101778	0.0344583	0.00935875	-0.00273973	-0.0105335	-0.0430496	-0.0138842	-0.0218341	-0.0138842	-0.00851209	-0.014218
		time (hr)	0	11.4667	39.9167	88.8	110.567	162.4	353.3	828.917	401.3	1044.63	1044.97	0	4	6.5	24	49.2	72	96.6167	120	136.25	172.417	195.5	222.417	240.5	290
												24.4 ppt 0.2C
												Sea water added							Added new water after wt
	16B11		2016-05-12 12:37:00	2016-05-13 08:10:00	2016-05-14 13:30:00	2016-05-15 11:16:00	2016-05-17 15:06:00	2016-05-25 14:00:00	2016-06-14 09:37:00	2016-06-23 09:20:00	2016-06-23 09:40:00	2016-06-23 10:00:00	2016-06-23 14:00:00	2016-06-24 16:30:00	2016-06-24 10:00:00	2016-06-25 11:12:00	2016-06-26 10:00:00	2016-06-27 10:37:00	2016-06-28 10:00:00	2016-06-29 02:15:00	2016-06-30 14:25:00	2016-07-01 13:30:00	2016-07-02 16:25:00	2016-07-03 10:30:00	2016-07-05 12:00:00
20 min out of water			20.63	22.78	14.21	14.08	13.92	13.74	13.63	13.62	13.65	13.65	15.3	15.68	17.37	18.58	19.17	19.48	19.61	20.61	19.91	19.99	19.91	19.99	19.94
Then in		% Water		-10.4217	31.1197	31.7499	32.5254	33.398	33.9312	33.9796	33.8342		25.8362	23.9942	15.8022	9.93698	7.07707	5.57441	4.94426	0.0969462	3.49006	3.10228	3.49006	3.10228	3.34464
sealed bag (same as above) for 9 h		WC (g H2O · g Dry Mass)	0.411537	-0.094381	0.451795	0.465199	0.48204	0.501456	0.513573	0.514684	0.511355		0.348366	0.315689	0.18768	0.110334	0.0761607	0.0590349	0.0520143	0.000970403	0.0361627	0.032016	0.0361627	0.032016	0.0346038
before back to weigh sample		time (hr)	0	19.55	48.8833	70.65	122.483	313.383	789	1004.72	1005.05	0	4	30.5	24	49.2	72	96.6167	120	136.25	172.417	195.5	222.417	240.5	290
													1.65	2.03	3.72	4.93	5.52	5.83	5.96	6.96	6.26	6.34	6.26	6.34	6.29
											20.63	Orig weight	0.741638	0.760058	0.841978	0.90063	0.929229	0.944256	0.950557	0.999031	0.965099	0.968977	0.965099	0.968977	0.966554
																	FINAL Dehydration
												FINAL Dehydration	% Water	Water content (g H2O · g Dry Mass)	Hours		% Water		WC (g H2O · g Dry Mass)
												16B4	33.9	0.51	1294.3
												16B6	32.3	0.48	1164		Mean	34.375	Mean	0.4775
												16B9	37.5	0.41	1044.97		Standard Error	1.10406	Standard Error	0.023585
												16B11	33.8	0.51	1005.05		Median	33.85	Median	0.495
												Mean (SEM)	34.37±1.10	0.47±0.02			Mode	#N/A	Mode	0.51
												STD	2.2	0.04			Standard Deviation	2.20813	Standard Deviation	0.0471699
																	Sample Variance	4.87583	Sample Variance	0.002225
												Rehydration	orig wt	New wt	Proportion regained	Time (h)	Kurtosis	2.49328	Kurtosis	1.98005
												16B4	15.9	15.43	0.97	290	Skewness	1.31805	Skewness	-1.51735
												16B6	22.66	22.04	0.97	290	Range	5.2	Range	0.1
												16B9	29.12	29.54	+ 1.0	290	Minimum	32.3	Minimum	0.41
												16B11	20.63	19.94	0.966	290	Maximum	37.5	Maximum	0.51
												Mean (SEM)	0.97±0.007				Sum	137.5	Sum	1.91
												STD	0.01				Count	4	Count	4
																	Rehydration
																	Mean	0.9765
																	Standard Error	0.00788987
																	Median	0.97
																	Mode	0.97
																	Standard Deviation	0.0157797
																	Sample Variance	0.000249
																	Kurtosis	3.74194
																	Skewness	1.91237
																	Range	0.034
																	Minimum	0.966
																	Maximum	1
																	Sum	3.906
																	Count	4

## Sheet: Sheet2
Sample	Comments
			weight (g)
			% Water
			WC (g H2O · g Dry Mass)
			time (hr)
			Orig weight
